# Supplementary material for: Single-cell genomic variation induced by mutational processes in cancer
Source: Nature. 2022 Oct 26;612(7938):106–15. doi: 10.1038/s41586-022-05249-0 (PMC9712114; doi:10.1038/s41586-022-05249-0)
Supplement: Supplementary file 5 — List of induced mutations and CRISPR guides used in 184-hTERT cells. TP53, BRCA1 or BRCA2 mutations in tab 1 were induced by transduction with a CRISPR/Cas9 nuclease and one of the guides listed in tab 2. [file 41586_2022_5249_MOESM5_ESM.xlsx]

## Sheet: 184hTERT mutations
SA_ID	Gene targeted	Predicted genotype	Mutations in alleles [= represents exact match to reference]	Predicted changes in mutant protein	Protein detected
SA906	Tp53	p53-/-	c.[156delA]	p.(Gln52Hisfs*71)	No
SA1054	BRCA1	BRCA1-/- Tp53-/-	c.[427_441+36delGAAAATCCTTCCTTGGTAAAACCATTTGTTTTCTTC];[437_441+8delCCTTGGTAAAACC]	p.(Glu143Ala*9);(Leu147Gly*8)	No
SA1292	BRCA1	BRCA1+/- Tp53-/-	c.[71_75delGTCCC];[=]	p.(Cys24Tyrfs*15);[=]
SA1055	BRCA2	BRCA2-/-; Tp53-/-	c.[3507_3522delinsGA];[3509_3520delinT]	p.(Asn1169Lysfs*10); (Ser1171Valfs*2)	No
SA1188	BRCA2	BRCA2+/- Tp53-/-	c.[6997_6999delGT];[=]	p.(Val2333Thrfs*4);(=)	Yes
SA1056	BRCA2	BRCA2-/-; Tp53-/-	c.[6997delG];[6997_6998delGT]	p.(Val2333Tyrfs*31);(Val2333Thrfs*4)	No

## Sheet: CRISPR guide sequences
Line(s)	Gene	Sequence
SA1054	BRCA1-I F	CACCGTGAACCCGAAAATCCTTCCT
SA1292	BRCA1-II F	CACCGAAATCTTAGAGTGTCCCATC
SA906	Tp53-I F	CACCGCCCCGGACGATATTGAACAA
SA1055	BRCA2-I F	CACCGCTGTCTACCTGACCAATCGA
SA1188, SA1056	BRCA2-III F	CACCGGTCTTACCGAAAGGGTACAC
