# Supplementary material for: Single-cell genomic variation induced by mutational processes in cancer
Source: Nature. 2022 Oct 26;612(7938):106–15. doi: 10.1038/s41586-022-05249-0 (PMC9712114; doi:10.1038/s41586-022-05249-0)
Supplement: Supplementary file 6 — Per-cell level DLP+ sequencing statistics for 184-hTERT cell lines, HGSC, and TNBC tumours. [file 41586_2022_5249_MOESM6_ESM.txt]

cell_id	total_mapped_reads	coverage_breadth	coverage_depth	sample_id	dataset_id	cell_type	group
SA039-A73047D-R39-C10	5033086	0.1224609709598463	0.134002	SA039	SA039	184-hTert	184-hTert
SA039-A73047D-R39-C17	3961215	0.0894267514168897	0.095574	SA039	SA039	184-hTert	184-hTert
SA039-A73047D-R39-C27	2887506	0.0720692271596515	0.076428	SA039	SA039	184-hTert	184-hTert
SA039-A73047D-R39-C49	4194921	0.1135671241208437	0.124227	SA039	SA039	184-hTert	184-hTert
SA039-A73047D-R39-C52	2724077	0.0660569977395474	0.069848	SA039	SA039	184-hTert	184-hTert
SA039-A73047D-R39-C53	1159417	0.0335045197208489	0.034952	SA039	SA039	184-hTert	184-hTert
SA039-A73047D-R39-C54	3320268	0.0802981557406616	0.085322	SA039	SA039	184-hTert	184-hTert
SA039-A73047D-R39-C59	4823748	0.1212470796104773	0.132521	SA039	SA039	184-hTert	184-hTert
SA039-A73047D-R39-C65	2352048	0.0607620357025277	0.063988	SA039	SA039	184-hTert	184-hTert
SA039-A73047D-R39-C67	4341291	0.1090036238992426	0.1186349999999999	SA039	SA039	184-hTert	184-hTert
SA039-A73047D-R39-C68	3743386	0.0987629500907964	0.106707	SA039	SA039	184-hTert	184-hTert
SA039-A73047D-R39-C70	3160851	0.0769093962894962	0.0816809999999999	SA039	SA039	184-hTert	184-hTert
SA039-A73047D-R40-C27	3438535	0.079459091792446	0.084592	SA039	SA039	184-hTert	184-hTert
SA039-A73047D-R40-C33	1529120	0.0403543735397157	0.0422839999999999	SA039	SA039	184-hTert	184-hTert
SA039-A73047D-R40-C45	2099115	0.0561959450598576	0.0590889999999999	SA039	SA039	184-hTert	184-hTert
SA039-A73047D-R40-C50	2994342	0.0738003586805013	0.078163	SA039	SA039	184-hTert	184-hTert
SA039-A73047D-R40-C52	3559710	0.0942541956835554	0.101687	SA039	SA039	184-hTert	184-hTert
SA039-A73047D-R40-C54	3314498	0.0815936877652625	0.087299	SA039	SA039	184-hTert	184-hTert
SA039-A73047D-R40-C57	3555469	0.0820794672885674	0.0874009999999999	SA039	SA039	184-hTert	184-hTert
SA039-A73047D-R40-C58	3265831	0.079127580378475	0.083957	SA039	SA039	184-hTert	184-hTert
SA039-A73047D-R40-C59	2469348	0.0634813543926186	0.067094	SA039	SA039	184-hTert	184-hTert
SA039-A73047D-R40-C60	1671881	0.045434876218642	0.047798	SA039	SA039	184-hTert	184-hTert
SA039-A73047D-R40-C62	2483462	0.0656368555975339	0.069379	SA039	SA039	184-hTert	184-hTert
SA039-A73047D-R40-C63	3625544	0.0826395759442242	0.0879679999999999	SA039	SA039	184-hTert	184-hTert
SA039-A73047D-R40-C64	2867669	0.0725867766038808	0.07691	SA039	SA039	184-hTert	184-hTert
SA039-A73047D-R40-C66	3655535	0.0876260216593556	0.0937139999999999	SA039	SA039	184-hTert	184-hTert
SA039-A73047D-R40-C70	3365140	0.0795538074443635	0.084641	SA039	SA039	184-hTert	184-hTert
SA039-A73047D-R41-C11	2862716	0.0723442296253425	0.076581	SA039	SA039	184-hTert	184-hTert
SA039-A73047D-R41-C13	4007257	0.090122741114125	0.096555	SA039	SA039	184-hTert	184-hTert
SA039-A73047D-R41-C17	3466128	0.0821685444724175	0.087378	SA039	SA039	184-hTert	184-hTert
SA039-A73047D-R41-C19	2763609	0.0692952761017505	0.073346	SA039	SA039	184-hTert	184-hTert
SA039-A73047D-R41-C22	2874863	0.0688045272704899	0.072835	SA039	SA039	184-hTert	184-hTert
SA039-A73047D-R41-C24	721894	0.0198879359410881	0.020586	SA039	SA039	184-hTert	184-hTert
SA039-A73047D-R41-C38	2490359	0.0635471931851695	0.067074	SA039	SA039	184-hTert	184-hTert
SA039-A73047D-R41-C42	3568710	0.0956710031172902	0.103458	SA039	SA039	184-hTert	184-hTert
SA039-A73047D-R41-C43	4200903	0.10789523504883	0.117319	SA039	SA039	184-hTert	184-hTert
SA039-A73047D-R41-C47	2314665	0.0601914606427024	0.063657	SA039	SA039	184-hTert	184-hTert
SA039-A73047D-R41-C50	2398179	0.0622248479812128	0.065611	SA039	SA039	184-hTert	184-hTert
SA039-A73047D-R41-C58	4161086	0.1092205902515575	0.118445	SA039	SA039	184-hTert	184-hTert
SA039-A73047D-R41-C61	3295804	0.0899022411635778	0.096706	SA039	SA039	184-hTert	184-hTert
SA039-A73047D-R41-C63	2982527	0.0710588952238532	0.075209	SA039	SA039	184-hTert	184-hTert
SA039-A73047D-R42-C20	4284322	0.111103066800481	0.120824	SA039	SA039	184-hTert	184-hTert
SA039-A73047D-R42-C27	4089804	0.1082578084772535	0.117726	SA039	SA039	184-hTert	184-hTert
SA039-A73047D-R42-C29	4225169	0.1037735665533346	0.112692	SA039	SA039	184-hTert	184-hTert
SA039-A73047D-R42-C30	4273838	0.1146415373003339	0.127079	SA039	SA039	184-hTert	184-hTert
SA039-A73047D-R42-C37	4364861	0.1116992584403595	0.12163	SA039	SA039	184-hTert	184-hTert
SA039-A73047D-R42-C52	3791236	0.1010964419513134	0.1094369999999999	SA039	SA039	184-hTert	184-hTert
SA039-A73047D-R42-C53	1299343	0.0374807207667588	0.039095	SA039	SA039	184-hTert	184-hTert
SA039-A73047D-R42-C55	3131835	0.0777785857072608	0.082683	SA039	SA039	184-hTert	184-hTert
SA039-A73047D-R42-C56	2565786	0.0667328571318869	0.070479	SA039	SA039	184-hTert	184-hTert
SA039-A73047D-R42-C59	4424309	0.1130143420179181	0.123204	SA039	SA039	184-hTert	184-hTert
SA039-A73047D-R42-C62	2311285	0.0630590553698901	0.067178	SA039	SA039	184-hTert	184-hTert
SA039-A73047D-R42-C68	3038682	0.0757052110778777	0.080329	SA039	SA039	184-hTert	184-hTert
SA039-A73047D-R43-C07	3598885	0.083075276320636	0.0884539999999999	SA039	SA039	184-hTert	184-hTert
SA039-A73047D-R43-C13	5427342	0.1339992914365853	0.147609	SA039	SA039	184-hTert	184-hTert
SA039-A73047D-R43-C16	3131948	0.0743960818733949	0.078901	SA039	SA039	184-hTert	184-hTert
SA039-A73047D-R43-C18	3090220	0.07635249241161	0.080933	SA039	SA039	184-hTert	184-hTert
SA039-A73047D-R43-C20	2800566	0.0671791275851606	0.071117	SA039	SA039	184-hTert	184-hTert
SA039-A73047D-R43-C21	3163761	0.0781591925992701	0.082912	SA039	SA039	184-hTert	184-hTert
SA039-A73047D-R43-C27	2898824	0.079323501872168	0.0847779999999999	SA039	SA039	184-hTert	184-hTert
SA039-A73047D-R43-C28	2647881	0.0631445888325848	0.066775	SA039	SA039	184-hTert	184-hTert
SA039-A73047D-R43-C33	2268876	0.0611799727926759	0.0643799999999999	SA039	SA039	184-hTert	184-hTert
SA039-A73047D-R43-C34	3109777	0.0824399389887526	0.088296	SA039	SA039	184-hTert	184-hTert
SA039-A73047D-R43-C35	3371787	0.0809538069863187	0.086255	SA039	SA039	184-hTert	184-hTert
SA039-A73047D-R43-C36	2882634	0.077415560237969	0.082619	SA039	SA039	184-hTert	184-hTert
SA039-A73047D-R43-C45	2277080	0.0611509224473544	0.064437	SA039	SA039	184-hTert	184-hTert
SA039-A73047D-R43-C46	3611735	0.0980803118307623	0.106021	SA039	SA039	184-hTert	184-hTert
SA039-A73047D-R43-C47	4341008	0.1123865385841527	0.122485	SA039	SA039	184-hTert	184-hTert
SA039-A73047D-R43-C51	1574130	0.0463971298556226	0.048721	SA039	SA039	184-hTert	184-hTert
SA039-A73047D-R43-C53	1273063	0.0368896492314809	0.0385029999999999	SA039	SA039	184-hTert	184-hTert
SA039-A73047D-R43-C55	4675022	0.1192849552058723	0.130264	SA039	SA039	184-hTert	184-hTert
SA039-A73047D-R43-C58	2875339	0.0697151564440333	0.073822	SA039	SA039	184-hTert	184-hTert
SA039-A73047D-R43-C59	2999558	0.0723213382059531	0.076637	SA039	SA039	184-hTert	184-hTert
SA039-A73047D-R43-C61	3146339	0.0751181363518224	0.0796549999999999	SA039	SA039	184-hTert	184-hTert
SA039-A73047D-R43-C62	1659862	0.047515217164327	0.049912	SA039	SA039	184-hTert	184-hTert
SA039-A73047D-R43-C63	2798526	0.0716964854296862	0.075866	SA039	SA039	184-hTert	184-hTert
SA039-A73047D-R43-C64	3787847	0.1017544204220436	0.110093	SA039	SA039	184-hTert	184-hTert
SA039-A73047D-R43-C65	2780692	0.0765495511633334	0.0816279999999999	SA039	SA039	184-hTert	184-hTert
SA039-A73047D-R43-C66	3363922	0.0798470112745342	0.084925	SA039	SA039	184-hTert	184-hTert
SA039-A73047D-R43-C68	1329705	0.0368357970268684	0.038375	SA039	SA039	184-hTert	184-hTert
SA039-A73047D-R43-C69	3695483	0.097693681101482	0.105431	SA039	SA039	184-hTert	184-hTert
SA039-A73047D-R44-C07	2756580	0.0670343052101117	0.070911	SA039	SA039	184-hTert	184-hTert
SA039-A73047D-R44-C08	3054573	0.0804638163270782	0.08602	SA039	SA039	184-hTert	184-hTert
SA039-A73047D-R44-C09	1589834	0.039328486511116	0.041206	SA039	SA039	184-hTert	184-hTert
SA039-A73047D-R44-C11	3646827	0.0993748640262376	0.1074519999999999	SA039	SA039	184-hTert	184-hTert
SA039-A73047D-R44-C17	4463826	0.1133034188371335	0.123543	SA039	SA039	184-hTert	184-hTert
SA039-A73047D-R44-C19	4089178	0.1057643681513781	0.114551	SA039	SA039	184-hTert	184-hTert
SA039-A73047D-R44-C27	2702675	0.0687699934425415	0.072639	SA039	SA039	184-hTert	184-hTert
SA039-A73047D-R44-C29	2802033	0.0705342656677058	0.074621	SA039	SA039	184-hTert	184-hTert
SA039-A73047D-R44-C31	2856065	0.0685482263812975	0.07266	SA039	SA039	184-hTert	184-hTert
SA039-A73047D-R44-C32	3245460	0.0780868248705009	0.082962	SA039	SA039	184-hTert	184-hTert
SA039-A73047D-R44-C33	1693488	0.0482699166729121	0.050689	SA039	SA039	184-hTert	184-hTert
SA039-A73047D-R44-C34	2621906	0.0651487907371127	0.068768	SA039	SA039	184-hTert	184-hTert
SA039-A73047D-R44-C47	4191550	0.1072115010696562	0.1163869999999999	SA039	SA039	184-hTert	184-hTert
SA039-A73047D-R44-C48	3783932	0.0972495029516563	0.105058	SA039	SA039	184-hTert	184-hTert
SA039-A73047D-R44-C50	3473444	0.0920701635439844	0.099357	SA039	SA039	184-hTert	184-hTert
SA039-A73047D-R44-C51	3342334	0.0776626265779925	0.082521	SA039	SA039	184-hTert	184-hTert
SA039-A73047D-R44-C58	2924723	0.070529678587357	0.074629	SA039	SA039	184-hTert	184-hTert
SA039-A73047D-R44-C60	3263349	0.0795273510107741	0.084476	SA039	SA039	184-hTert	184-hTert
SA039-A73047D-R44-C62	1876494	0.0510845255780628	0.053623	SA039	SA039	184-hTert	184-hTert
SA039-A73047D-R44-C63	4461193	0.1147782445818626	0.124958	SA039	SA039	184-hTert	184-hTert
SA039-A73047D-R44-C64	3332910	0.0811472438260339	0.086248	SA039	SA039	184-hTert	184-hTert
SA039-A73047D-R44-C65	2108456	0.056187028510095	0.0590929999999999	SA039	SA039	184-hTert	184-hTert
SA039-A73047D-R44-C66	4139455	0.10629505714956	0.1152599999999999	SA039	SA039	184-hTert	184-hTert
SA039-A73047D-R44-C67	2953863	0.0736482149887157	0.077973	SA039	SA039	184-hTert	184-hTert
SA039-A73047D-R44-C68	2626260	0.0670599535551988	0.07082	SA039	SA039	184-hTert	184-hTert
SA039-A73047D-R44-C70	2728306	0.0688622743569632	0.072759	SA039	SA039	184-hTert	184-hTert
SA039-A73047D-R45-C07	2386292	0.0599135982767529	0.063091	SA039	SA039	184-hTert	184-hTert
SA039-A73047D-R45-C08	2231588	0.0540564831027125	0.056721	SA039	SA039	184-hTert	184-hTert
SA039-A73047D-R45-C09	4006526	0.1029016977025924	0.111257	SA039	SA039	184-hTert	184-hTert
SA039-A73047D-R45-C10	2571679	0.0666464206346543	0.070358	SA039	SA039	184-hTert	184-hTert
SA039-A73047D-R45-C22	2486667	0.0614043707666806	0.064922	SA039	SA039	184-hTert	184-hTert
SA039-A73047D-R45-C23	2585039	0.0712847812675275	0.075902	SA039	SA039	184-hTert	184-hTert
SA039-A73047D-R45-C24	4060949	0.1041940040054444	0.113114	SA039	SA039	184-hTert	184-hTert
SA039-A73047D-R45-C25	3962788	0.1027880727797233	0.11127	SA039	SA039	184-hTert	184-hTert
SA039-A73047D-R45-C26	4206394	0.1075628425914985	0.116825	SA039	SA039	184-hTert	184-hTert
SA039-A73047D-R45-C27	2351133	0.0614850176501346	0.064809	SA039	SA039	184-hTert	184-hTert
SA039-A73047D-R45-C28	2664403	0.065184300205391	0.068975	SA039	SA039	184-hTert	184-hTert
SA039-A73047D-R45-C31	3643788	0.0976843791825157	0.105196	SA039	SA039	184-hTert	184-hTert
SA039-A73047D-R45-C32	3281757	0.0851440474635539	0.091007	SA039	SA039	184-hTert	184-hTert
SA039-A73047D-R45-C33	1260753	0.035691258171503	0.0372339999999999	SA039	SA039	184-hTert	184-hTert
SA039-A73047D-R45-C34	2168896	0.0554453753547583	0.058307	SA039	SA039	184-hTert	184-hTert
SA039-A73047D-R45-C35	3347284	0.0826044291558397	0.087987	SA039	SA039	184-hTert	184-hTert
SA039-A73047D-R45-C43	4294135	0.1116891390081007	0.121624	SA039	SA039	184-hTert	184-hTert
SA039-A73047D-R45-C45	2087661	0.055976668935785	0.058836	SA039	SA039	184-hTert	184-hTert
SA039-A73047D-R45-C46	3176312	0.077190431319116	0.081966	SA039	SA039	184-hTert	184-hTert
SA039-A73047D-R45-C47	3912776	0.1010984976027991	0.109483	SA039	SA039	184-hTert	184-hTert
SA039-A73047D-R45-C49	2790263	0.0674417919531414	0.071284	SA039	SA039	184-hTert	184-hTert
SA039-A73047D-R45-C50	2771862	0.0695123922035114	0.07354	SA039	SA039	184-hTert	184-hTert
SA039-A73047D-R45-C59	3146862	0.0761546629214793	0.08086	SA039	SA039	184-hTert	184-hTert
SA039-A73047D-R45-C63	3167528	0.0741930540878107	0.07871	SA039	SA039	184-hTert	184-hTert
SA039-A73047D-R45-C65	2555798	0.0716295949003504	0.076214	SA039	SA039	184-hTert	184-hTert
SA039-A73047D-R46-C07	5359873	0.131931014571559	0.144986	SA039	SA039	184-hTert	184-hTert
SA039-A73047D-R46-C11	3070217	0.0774419625662806	0.082204	SA039	SA039	184-hTert	184-hTert
SA039-A73047D-R46-C13	3985893	0.0917559305631757	0.098269	SA039	SA039	184-hTert	184-hTert
SA039-A73047D-R46-C15	3478482	0.0807154037739184	0.085988	SA039	SA039	184-hTert	184-hTert
SA039-A73047D-R46-C16	3738215	0.086348063028947	0.09216	SA039	SA039	184-hTert	184-hTert
SA039-A73047D-R46-C20	4101445	0.1087341042180459	0.1183319999999999	SA039	SA039	184-hTert	184-hTert
SA039-A73047D-R46-C21	3287524	0.0786503522815748	0.0836529999999999	SA039	SA039	184-hTert	184-hTert
SA039-A73047D-R46-C23	4968505	0.129814750164955	0.143732	SA039	SA039	184-hTert	184-hTert
SA039-A73047D-R46-C28	5463788	0.1284918405207789	0.141038	SA039	SA039	184-hTert	184-hTert
SA039-A73047D-R46-C30	1827313	0.045931414314615	0.048313	SA039	SA039	184-hTert	184-hTert
SA039-A73047D-R46-C32	4038327	0.0915060385313918	0.097731	SA039	SA039	184-hTert	184-hTert
SA039-A73047D-R46-C35	6550116	0.149563764696925	0.1665289999999999	SA039	SA039	184-hTert	184-hTert
SA039-A73047D-R46-C43	4324432	0.1067774496824818	0.11662	SA039	SA039	184-hTert	184-hTert
SA039-A73047D-R46-C45	1948407	0.0531296635356876	0.055813	SA039	SA039	184-hTert	184-hTert
SA039-A73047D-R46-C48	4675043	0.116181381531791	0.126743	SA039	SA039	184-hTert	184-hTert
SA039-A73047D-R46-C53	1127826	0.0323001030782683	0.033804	SA039	SA039	184-hTert	184-hTert
SA039-A73047D-R46-C54	4552278	0.1142380054785698	0.124679	SA039	SA039	184-hTert	184-hTert
SA039-A73047D-R46-C56	5199896	0.1263599026878951	0.1386619999999999	SA039	SA039	184-hTert	184-hTert
SA039-A73047D-R46-C61	3608770	0.0813407864328403	0.086663	SA039	SA039	184-hTert	184-hTert
SA039-A73047D-R46-C62	2110071	0.0564158498523503	0.05936	SA039	SA039	184-hTert	184-hTert
SA039-A73047D-R46-C65	2383190	0.061159739164153	0.064525	SA039	SA039	184-hTert	184-hTert
SA039-A73047D-R47-C08	4076425	0.0984177961183235	0.106623	SA039	SA039	184-hTert	184-hTert
SA039-A73047D-R47-C11	3082265	0.0723352244127377	0.076704	SA039	SA039	184-hTert	184-hTert
SA039-A73047D-R47-C21	2727182	0.0638742756458291	0.067558	SA039	SA039	184-hTert	184-hTert
SA039-A73047D-R47-C34	2939747	0.0678774525359941	0.071871	SA039	SA039	184-hTert	184-hTert
SA039-A73047D-R47-C37	4067551	0.1041805939251034	0.112901	SA039	SA039	184-hTert	184-hTert
SA039-A73047D-R47-C46	4429129	0.1143240391532835	0.1246589999999999	SA039	SA039	184-hTert	184-hTert
SA039-A73047D-R47-C48	2884875	0.0685593322749417	0.072549	SA039	SA039	184-hTert	184-hTert
SA039-A73047D-R47-C49	2889256	0.0690281353074404	0.0730919999999999	SA039	SA039	184-hTert	184-hTert
SA039-A73047D-R47-C51	2741403	0.0692011346639091	0.073192	SA039	SA039	184-hTert	184-hTert
SA039-A73047D-R47-C52	1923895	0.0469875126830755	0.049237	SA039	SA039	184-hTert	184-hTert
SA039-A73047D-R47-C54	3131643	0.0748691134951445	0.0793789999999999	SA039	SA039	184-hTert	184-hTert
SA039-A73047D-R47-C55	4011601	0.1051298319266707	0.114523	SA039	SA039	184-hTert	184-hTert
SA039-A73047D-R47-C58	2881644	0.0681596757873251	0.072042	SA039	SA039	184-hTert	184-hTert
SA039-A73047D-R47-C59	3218626	0.0767560109688544	0.081546	SA039	SA039	184-hTert	184-hTert
SA039-A73047D-R47-C62	2401921	0.0628903551140664	0.066429	SA039	SA039	184-hTert	184-hTert
SA039-A73047D-R47-C64	4178236	0.1080519864158766	0.1172309999999999	SA039	SA039	184-hTert	184-hTert
SA039-A73047D-R47-C65	1044883	0.0267831858332648	0.028035	SA039	SA039	184-hTert	184-hTert
SA039-A73047D-R47-C69	1964623	0.0483268525292864	0.050586	SA039	SA039	184-hTert	184-hTert
SA039-A73047D-R48-C07	6249739	0.1404456923226736	0.155148	SA039	SA039	184-hTert	184-hTert
SA039-A73047D-R48-C10	2195705	0.0532440445361791	0.056182	SA039	SA039	184-hTert	184-hTert
SA039-A73047D-R48-C11	3419938	0.0793219069882084	0.084419	SA039	SA039	184-hTert	184-hTert
SA039-A73047D-R48-C13	6861808	0.1526889836236774	0.17051	SA039	SA039	184-hTert	184-hTert
SA039-A73047D-R48-C19	950422	0.0238770583745083	0.024894	SA039	SA039	184-hTert	184-hTert
SA039-A73047D-R48-C21	6207067	0.1438296734051535	0.15897	SA039	SA039	184-hTert	184-hTert
SA039-A73047D-R48-C27	3626193	0.0827056325541511	0.088095	SA039	SA039	184-hTert	184-hTert
SA039-A73047D-R48-C30	6221171	0.1540687443011151	0.173031	SA039	SA039	184-hTert	184-hTert
SA039-A73047D-R48-C34	4355553	0.1071455959545069	0.116542	SA039	SA039	184-hTert	184-hTert
SA039-A73047D-R48-C35	5760874	0.1381303903074482	0.152346	SA039	SA039	184-hTert	184-hTert
SA039-A73047D-R48-C37	2999717	0.0715179600045011	0.075837	SA039	SA039	184-hTert	184-hTert
SA039-A73047D-R48-C38	2718122	0.067160313609311	0.070914	SA039	SA039	184-hTert	184-hTert
SA039-A73047D-R48-C39	2910392	0.0704288685867743	0.074515	SA039	SA039	184-hTert	184-hTert
SA039-A73047D-R48-C41	4697827	0.1153153609379672	0.125621	SA039	SA039	184-hTert	184-hTert
SA039-A73047D-R48-C47	3171339	0.0743090003016257	0.078833	SA039	SA039	184-hTert	184-hTert
SA039-A73047D-R48-C49	3779436	0.097939621353597	0.10757	SA039	SA039	184-hTert	184-hTert
SA039-A73047D-R48-C50	3134285	0.0755017155434412	0.0800169999999999	SA039	SA039	184-hTert	184-hTert
SA039-A73047D-R48-C52	2621305	0.0648331244900448	0.068562	SA039	SA039	184-hTert	184-hTert
SA039-A73047D-R48-C58	3032925	0.0714672542835857	0.075715	SA039	SA039	184-hTert	184-hTert
SA039-A73047D-R48-C59	3344700	0.0785332021380647	0.083526	SA039	SA039	184-hTert	184-hTert
SA039-A73047D-R48-C62	2832618	0.0786094246060693	0.083933	SA039	SA039	184-hTert	184-hTert
SA039-A73047D-R48-C63	3937182	0.103589298289256	0.112089	SA039	SA039	184-hTert	184-hTert
SA039-A73047D-R48-C64	3579118	0.0839565765939445	0.08936	SA039	SA039	184-hTert	184-hTert
SA039-A73047D-R49-C07	3100303	0.0739069673705867	0.078471	SA039	SA039	184-hTert	184-hTert
SA039-A73047D-R49-C11	2632595	0.0657141594729595	0.06961	SA039	SA039	184-hTert	184-hTert
SA039-A73047D-R49-C13	4285215	0.0957074435454109	0.102366	SA039	SA039	184-hTert	184-hTert
SA039-A73047D-R49-C14	3607535	0.0803908241186847	0.085561	SA039	SA039	184-hTert	184-hTert
SA039-A73047D-R49-C16	2538155	0.0610230147783752	0.064639	SA039	SA039	184-hTert	184-hTert
SA039-A73047D-R49-C17	2653524	0.0670387320690253	0.071475	SA039	SA039	184-hTert	184-hTert
SA039-A73047D-R49-C18	3123990	0.0751763567722089	0.079673	SA039	SA039	184-hTert	184-hTert
SA039-A73047D-R49-C19	1406287	0.0374046703884439	0.0390589999999999	SA039	SA039	184-hTert	184-hTert
SA039-A73047D-R49-C20	4805981	0.1191777188945658	0.130147	SA039	SA039	184-hTert	184-hTert
SA039-A73047D-R49-C21	2899095	0.0732426194869408	0.077537	SA039	SA039	184-hTert	184-hTert
SA039-A73047D-R49-C22	164151	0.0042414750336067	0.004345	SA039	SA039	184-hTert	184-hTert
SA039-A73047D-R49-C23	1139421	0.030063882384107	0.03141	SA039	SA039	184-hTert	184-hTert
SA039-A73047D-R49-C25	2983915	0.0741711030530542	0.078546	SA039	SA039	184-hTert	184-hTert
SA039-A73047D-R49-C26	3184961	0.0784805416458265	0.083447	SA039	SA039	184-hTert	184-hTert
SA039-A73047D-R49-C27	1977109	0.0525430635398107	0.055178	SA039	SA039	184-hTert	184-hTert
SA039-A73047D-R49-C28	4795368	0.1185151351920388	0.129238	SA039	SA039	184-hTert	184-hTert
SA039-A73047D-R49-C32	2208014	0.0550134208088939	0.05797	SA039	SA039	184-hTert	184-hTert
SA039-A73047D-R49-C33	1287048	0.0347799179498909	0.036281	SA039	SA039	184-hTert	184-hTert
SA039-A73047D-R49-C34	3025546	0.0731531007342116	0.077601	SA039	SA039	184-hTert	184-hTert
SA039-A73047D-R49-C35	4772695	0.1179237976682344	0.128984	SA039	SA039	184-hTert	184-hTert
SA039-A73047D-R49-C54	2696075	0.0724347118010808	0.077409	SA039	SA039	184-hTert	184-hTert
SA039-A73047D-R49-C55	2588002	0.0669182260020335	0.070687	SA039	SA039	184-hTert	184-hTert
SA039-A73047D-R49-C56	2953573	0.0733421613296278	0.077606	SA039	SA039	184-hTert	184-hTert
SA039-A73047D-R49-C57	349324	0.0098377849668208	0.010107	SA039	SA039	184-hTert	184-hTert
SA039-A73047D-R49-C60	453345	0.0126980325463651	0.0130689999999999	SA039	SA039	184-hTert	184-hTert
SA039-A73047D-R49-C61	834977	0.0237463386273547	0.024633	SA039	SA039	184-hTert	184-hTert
SA039-A73047D-R49-C62	2015338	0.0552180050811439	0.0584059999999999	SA039	SA039	184-hTert	184-hTert
SA039-A73047D-R49-C63	1476391	0.040212964335023	0.041986	SA039	SA039	184-hTert	184-hTert
SA039-A73047D-R50-C08	2646571	0.0612368964317294	0.064711	SA039	SA039	184-hTert	184-hTert
SA039-A73047D-R50-C09	3804741	0.0911968038310423	0.097973	SA039	SA039	184-hTert	184-hTert
SA039-A73047D-R50-C12	5000805	0.1282225616953344	0.140796	SA039	SA039	184-hTert	184-hTert
SA039-A73047D-R50-C14	3614126	0.0846369811786759	0.09051	SA039	SA039	184-hTert	184-hTert
SA039-A73047D-R50-C17	5002102	0.1196901674328414	0.130438	SA039	SA039	184-hTert	184-hTert
SA039-A73047D-R50-C19	4564002	0.1090490503413211	0.117931	SA039	SA039	184-hTert	184-hTert
SA039-A73047D-R50-C20	1440171	0.0364538224930658	0.038138	SA039	SA039	184-hTert	184-hTert
SA039-A73047D-R50-C21	2970560	0.0777806266979617	0.082758	SA039	SA039	184-hTert	184-hTert
SA039-A73047D-R50-C24	1059335	0.0286372989993602	0.0298569999999999	SA039	SA039	184-hTert	184-hTert
SA039-A73047D-R50-C25	1234923	0.034355435517408	0.0358879999999999	SA039	SA039	184-hTert	184-hTert
SA039-A73047D-R50-C27	3723171	0.098482752820315	0.1062869999999999	SA039	SA039	184-hTert	184-hTert
SA039-A73047D-R50-C29	2853862	0.0702427062889105	0.0745789999999999	SA039	SA039	184-hTert	184-hTert
SA039-A73047D-R50-C32	2438853	0.0626944856312532	0.066381	SA039	SA039	184-hTert	184-hTert
SA039-A73047D-R50-C33	1853485	0.0551579286751996	0.0581669999999999	SA039	SA039	184-hTert	184-hTert
SA039-A73047D-R50-C34	1015952	0.0274273625712568	0.0285449999999999	SA039	SA039	184-hTert	184-hTert
SA039-A73047D-R50-C35	1745216	0.0473986908023087	0.049832	SA039	SA039	184-hTert	184-hTert
SA039-A73047D-R50-C50	167847	0.0044539660067912	0.004553	SA039	SA039	184-hTert	184-hTert
SA039-A73047D-R51-C07	744099	0.0189079200650428	0.019665	SA039	SA039	184-hTert	184-hTert
SA039-A73047D-R51-C08	2098128	0.0548085276129616	0.057989	SA039	SA039	184-hTert	184-hTert
SA039-A73047D-R51-C10	1442514	0.0371337289601762	0.038932	SA039	SA039	184-hTert	184-hTert
SA039-A73047D-R51-C11	1922186	0.0495730684659427	0.052111	SA039	SA039	184-hTert	184-hTert
SA039-A73047D-R51-C13	2278832	0.054510646992401	0.057619	SA039	SA039	184-hTert	184-hTert
SA039-A73047D-R51-C14	1166257	0.0297182501907927	0.0310709999999999	SA039	SA039	184-hTert	184-hTert
SA039-A73047D-R51-C17	5389948	0.1287225628781456	0.1416319999999999	SA039	SA039	184-hTert	184-hTert
SA039-A73047D-R51-C20	3097878	0.0774147521494668	0.082446	SA039	SA039	184-hTert	184-hTert
SA039-A73047D-R51-C22	4015075	0.1034540706998054	0.111843	SA039	SA039	184-hTert	184-hTert
SA039-A73047D-R51-C24	5635603	0.1374663956789056	0.151472	SA039	SA039	184-hTert	184-hTert
SA039-A73047D-R51-C25	833971	0.0212666176545689	0.022146	SA039	SA039	184-hTert	184-hTert
SA039-A73047D-R51-C29	5212645	0.128426186733371	0.140896	SA039	SA039	184-hTert	184-hTert
SA039-A73047D-R51-C33	1468809	0.0376496576895391	0.039516	SA039	SA039	184-hTert	184-hTert
SA039-A73047D-R51-C34	4155703	0.1042061469750886	0.113124	SA039	SA039	184-hTert	184-hTert
SA039-A73047D-R51-C35	4323395	0.1003332555935904	0.107643	SA039	SA039	184-hTert	184-hTert
SA039-A73047D-R51-C63	387000	0.0107989163556223	0.011118	SA039	SA039	184-hTert	184-hTert
SA039-A73047D-R52-C07	1499156	0.0377807394184537	0.039549	SA039	SA039	184-hTert	184-hTert
SA039-A73047D-R52-C08	876302	0.0230555011488203	0.024037	SA039	SA039	184-hTert	184-hTert
SA039-A73047D-R52-C09	1960403	0.0489877488452822	0.0514639999999999	SA039	SA039	184-hTert	184-hTert
SA039-A73047D-R52-C10	2583641	0.0649652293323072	0.06867	SA039	SA039	184-hTert	184-hTert
SA039-A73047D-R52-C12	1383091	0.036839367277063	0.038529	SA039	SA039	184-hTert	184-hTert
SA039-A73047D-R52-C13	757829	0.0194992321070067	0.020274	SA039	SA039	184-hTert	184-hTert
SA039-A73047D-R52-C15	1614504	0.0402089992908344	0.042274	SA039	SA039	184-hTert	184-hTert
SA039-A73047D-R52-C16	3124812	0.0732496919194001	0.077752	SA039	SA039	184-hTert	184-hTert
SA039-A73047D-R52-C17	4806533	0.118136683435413	0.1292579999999999	SA039	SA039	184-hTert	184-hTert
SA039-A73047D-R52-C19	3744568	0.0997735710534974	0.1082849999999999	SA039	SA039	184-hTert	184-hTert
SA039-A73047D-R52-C21	3341996	0.0809352432910116	0.086086	SA039	SA039	184-hTert	184-hTert
SA039-A73047D-R52-C23	2952208	0.0705939067879644	0.0748679999999999	SA039	SA039	184-hTert	184-hTert
SA039-A73047D-R52-C24	3850267	0.0868626248146491	0.092845	SA039	SA039	184-hTert	184-hTert
SA039-A73047D-R52-C29	3334007	0.078513424739206	0.0834049999999999	SA039	SA039	184-hTert	184-hTert
SA039-A73047D-R52-C31	2796905	0.0688134298576001	0.0728679999999999	SA039	SA039	184-hTert	184-hTert
SA039-A73047D-R52-C33	1301018	0.0349784871115275	0.036537	SA039	SA039	184-hTert	184-hTert
SA039-A73047D-R52-C35	4032713	0.0942281169397109	0.100776	SA039	SA039	184-hTert	184-hTert
SA039-A73047D-R53-C08	4085743	0.0983070670495426	0.1063839999999999	SA039	SA039	184-hTert	184-hTert
SA039-A73047D-R53-C10	3085909	0.0773278629132331	0.0821139999999999	SA039	SA039	184-hTert	184-hTert
SA039-A73047D-R53-C12	2455791	0.0680201864473244	0.072257	SA039	SA039	184-hTert	184-hTert
SA039-A73047D-R53-C15	3484397	0.0810145089190862	0.086022	SA039	SA039	184-hTert	184-hTert
SA039-A73047D-R53-C16	5108038	0.1232584021186149	0.134987	SA039	SA039	184-hTert	184-hTert
SA039-A73047D-R53-C19	5004523	0.1293740773389908	0.143445	SA039	SA039	184-hTert	184-hTert
SA039-A73047D-R53-C23	5070262	0.1288983261416383	0.141588	SA039	SA039	184-hTert	184-hTert
SA039-A73047D-R54-C07	4916262	0.1221216170731414	0.133588	SA039	SA039	184-hTert	184-hTert
SA039-A73047D-R54-C10	2356157	0.0607480877110067	0.06412	SA039	SA039	184-hTert	184-hTert
SA039-A73047D-R54-C11	1268285	0.0327860068691788	0.034307	SA039	SA039	184-hTert	184-hTert
SA039-A73047D-R54-C13	3129450	0.0807938564265625	0.086746	SA039	SA039	184-hTert	184-hTert
SA039-A73047D-R54-C16	4572737	0.1118900531971921	0.122018	SA039	SA039	184-hTert	184-hTert
SA039-A73047D-R54-C22	3913613	0.1014925473873822	0.109815	SA039	SA039	184-hTert	184-hTert
SA039-A73047D-R54-C23	1497158	0.0404273765691648	0.042331	SA039	SA039	184-hTert	184-hTert
SA039-A73047D-R54-C25	5178273	0.1273862190680533	0.139919	SA039	SA039	184-hTert	184-hTert
SA039-A73047D-R54-C27	2786807	0.0707642661559484	0.074893	SA039	SA039	184-hTert	184-hTert
SA039-A73047D-R54-C28	3582163	0.0846793717910768	0.0902299999999999	SA039	SA039	184-hTert	184-hTert
SA039-A73047D-R54-C29	2844441	0.0675186867228545	0.0714289999999999	SA039	SA039	184-hTert	184-hTert
SA039-A73047D-R54-C30	4921485	0.1200034436229008	0.131436	SA039	SA039	184-hTert	184-hTert
SA039-A73047D-R54-C34	1917193	0.0489769051004351	0.0514549999999999	SA039	SA039	184-hTert	184-hTert
SA039-A73047D-R54-C35	4172466	0.1087096029048457	0.11799	SA039	SA039	184-hTert	184-hTert
SA039-A73047D-R54-C37	1332483	0.0368874864166387	0.038459	SA039	SA039	184-hTert	184-hTert
SA039-A73047D-R54-C38	2942499	0.074443448076945	0.078961	SA039	SA039	184-hTert	184-hTert
SA039-A73047D-R54-C39	3374188	0.0797543889732637	0.084808	SA039	SA039	184-hTert	184-hTert
SA039-A73047D-R54-C40	3307917	0.0808566213412083	0.08594	SA039	SA039	184-hTert	184-hTert
SA039-A73047D-R54-C41	4411631	0.1111977346303143	0.121089	SA039	SA039	184-hTert	184-hTert
SA039-A73047D-R54-C44	3362283	0.0778603880001932	0.082774	SA039	SA039	184-hTert	184-hTert
SA039-A73047D-R54-C45	2326932	0.0651175482553792	0.069092	SA039	SA039	184-hTert	184-hTert
SA039-A73047D-R54-C46	3314386	0.08152304093339	0.086727	SA039	SA039	184-hTert	184-hTert
SA039-A73047D-R54-C47	3346413	0.0795136526016631	0.084534	SA039	SA039	184-hTert	184-hTert
SA039-A73047D-R54-C48	3044671	0.0736283897677728	0.0779649999999999	SA039	SA039	184-hTert	184-hTert
SA039-A73047D-R54-C49	3043779	0.0751783534314886	0.079729	SA039	SA039	184-hTert	184-hTert
SA039-A73047D-R54-C50	2021610	0.0528328374444425	0.0555	SA039	SA039	184-hTert	184-hTert
SA039-A73047D-R54-C51	3928387	0.1019489823024684	0.11027	SA039	SA039	184-hTert	184-hTert
SA039-A73047D-R54-C52	3015155	0.0816915401270205	0.087433	SA039	SA039	184-hTert	184-hTert
SA039-A73047D-R54-C54	3167382	0.0784123208247922	0.083285	SA039	SA039	184-hTert	184-hTert
SA039-A73047D-R54-C58	3028887	0.0748526511790095	0.079403	SA039	SA039	184-hTert	184-hTert
SA039-A73047D-R54-C59	3697924	0.0970138311831134	0.104734	SA039	SA039	184-hTert	184-hTert
SA039-A73047D-R54-C61	3348297	0.0802811083893949	0.085286	SA039	SA039	184-hTert	184-hTert
SA039-A73047D-R54-C62	2048581	0.0570204012812307	0.0606019999999999	SA039	SA039	184-hTert	184-hTert
SA039-A73047D-R54-C63	4263528	0.109927844667607	0.1194369999999999	SA039	SA039	184-hTert	184-hTert
SA039-A73047D-R54-C65	2466313	0.0687119890941995	0.073008	SA039	SA039	184-hTert	184-hTert
SA039-A73047D-R54-C66	3390207	0.0787176557563526	0.083658	SA039	SA039	184-hTert	184-hTert
SA039-A73047D-R54-C67	2716510	0.0643246909124398	0.067868	SA039	SA039	184-hTert	184-hTert
SA039-A73047D-R54-C68	3095629	0.0817862062115223	0.087507	SA039	SA039	184-hTert	184-hTert
SA039-A73047D-R55-C08	2000564	0.0531939203597323	0.05583	SA039	SA039	184-hTert	184-hTert
SA039-A73047D-R55-C11	1528279	0.0412406521967039	0.043253	SA039	SA039	184-hTert	184-hTert
SA039-A73047D-R55-C12	1838972	0.0467542742557632	0.049592	SA039	SA039	184-hTert	184-hTert
SA039-A73047D-R55-C13	916311	0.0233414489376539	0.024373	SA039	SA039	184-hTert	184-hTert
SA039-A73047D-R55-C15	2869503	0.0773957947073647	0.082648	SA039	SA039	184-hTert	184-hTert
SA039-A73047D-R55-C16	2439308	0.0626689566668432	0.0661809999999999	SA039	SA039	184-hTert	184-hTert
SA039-A73047D-R55-C17	3443970	0.0912529281082514	0.098267	SA039	SA039	184-hTert	184-hTert
SA039-A73047D-R55-C18	2627686	0.0715255434700348	0.076164	SA039	SA039	184-hTert	184-hTert
SA039-A73047D-R55-C19	2883356	0.073119155432058	0.077458	SA039	SA039	184-hTert	184-hTert
SA039-A73047D-R55-C21	2725878	0.0688197748358743	0.072828	SA039	SA039	184-hTert	184-hTert
SA039-A73047D-R55-C22	2781031	0.0706409665112964	0.074873	SA039	SA039	184-hTert	184-hTert
SA039-A73047D-R55-C23	2316240	0.0591045753240399	0.062296	SA039	SA039	184-hTert	184-hTert
SA039-A73047D-R55-C25	2856409	0.0712067488907178	0.075464	SA039	SA039	184-hTert	184-hTert
SA039-A73047D-R55-C26	2783719	0.0696679762928252	0.073764	SA039	SA039	184-hTert	184-hTert
SA039-A73047D-R55-C29	2176428	0.0572542659334989	0.060264	SA039	SA039	184-hTert	184-hTert
SA039-A73047D-R55-C30	2605724	0.0668983669216587	0.070757	SA039	SA039	184-hTert	184-hTert
SA039-A73047D-R55-C31	2666844	0.0721558039815398	0.076951	SA039	SA039	184-hTert	184-hTert
SA039-A73047D-R55-C34	1413056	0.0380235174788878	0.039776	SA039	SA039	184-hTert	184-hTert
SA039-A73047D-R55-C35	2244736	0.0579135554972806	0.061109	SA039	SA039	184-hTert	184-hTert
SA039-A73047D-R55-C36	568175	0.0157325253000301	0.01626	SA039	SA039	184-hTert	184-hTert
SA039-A73047D-R55-C38	1283829	0.036495719874774	0.038025	SA039	SA039	184-hTert	184-hTert
SA039-A73047D-R55-C39	1973682	0.0560305096212094	0.0590409999999999	SA039	SA039	184-hTert	184-hTert
SA039-A73047D-R55-C40	1792872	0.0493199011449941	0.0517039999999999	SA039	SA039	184-hTert	184-hTert
SA039-A73047D-R55-C41	1881856	0.0508975639183545	0.053396	SA039	SA039	184-hTert	184-hTert
SA039-A73047D-R55-C42	2079991	0.0561502334306057	0.059061	SA039	SA039	184-hTert	184-hTert
SA039-A73047D-R55-C43	2220316	0.0589416060388552	0.0621769999999999	SA039	SA039	184-hTert	184-hTert
SA039-A73047D-R55-C47	1902441	0.0540246227736144	0.0570049999999999	SA039	SA039	184-hTert	184-hTert
SA039-A73047D-R55-C48	1816636	0.051504577660969	0.0542179999999999	SA039	SA039	184-hTert	184-hTert
SA039-A73047D-R55-C49	1435329	0.0400752192793616	0.041856	SA039	SA039	184-hTert	184-hTert
SA039-A73047D-R55-C50	1579623	0.0441434418834266	0.0462389999999999	SA039	SA039	184-hTert	184-hTert
SA039-A73047D-R55-C51	1769116	0.049043270284978	0.051435	SA039	SA039	184-hTert	184-hTert
SA039-A73047D-R55-C52	1416423	0.0398795958882953	0.041611	SA039	SA039	184-hTert	184-hTert
SA039-A73047D-R55-C54	1756206	0.048293362409598	0.050614	SA039	SA039	184-hTert	184-hTert
SA039-A73047D-R55-C55	1688825	0.0463934880468349	0.048608	SA039	SA039	184-hTert	184-hTert
SA039-A73047D-R55-C56	2009771	0.0573824270246174	0.060659	SA039	SA039	184-hTert	184-hTert
SA039-A73047D-R55-C57	2005117	0.0563322680193816	0.059546	SA039	SA039	184-hTert	184-hTert
SA039-A73047D-R55-C58	1692046	0.0489171062022055	0.051333	SA039	SA039	184-hTert	184-hTert
SA039-A73047D-R55-C59	1992393	0.0542728860620068	0.057017	SA039	SA039	184-hTert	184-hTert
SA039-A73047D-R55-C60	1873846	0.0512318870614336	0.053866	SA039	SA039	184-hTert	184-hTert
SA039-A73047D-R55-C62	962003	0.0275663541427028	0.0286319999999999	SA039	SA039	184-hTert	184-hTert
SA039-A73047D-R55-C63	1967094	0.0545306093964029	0.0573409999999999	SA039	SA039	184-hTert	184-hTert
SA039-A73047D-R55-C64	1944557	0.0529674950086127	0.055609	SA039	SA039	184-hTert	184-hTert
SA039-A73047D-R55-C66	1658288	0.0458967513321329	0.048013	SA039	SA039	184-hTert	184-hTert
SA039-A73047D-R55-C67	106832	0.0032252836707682	0.003276	SA039	SA039	184-hTert	184-hTert
SA039-A73047D-R55-C68	1085138	0.0319113783002084	0.033281	SA039	SA039	184-hTert	184-hTert
SA039-A73047D-R56-C07	2376845	0.0592703266676965	0.062524	SA039	SA039	184-hTert	184-hTert
SA039-A73047D-R56-C08	2016217	0.0502257083165637	0.0527039999999999	SA039	SA039	184-hTert	184-hTert
SA039-A73047D-R56-C09	3618736	0.0943646531787489	0.101709	SA039	SA039	184-hTert	184-hTert
SA039-A73047D-R56-C10	2220516	0.0576327302565118	0.060621	SA039	SA039	184-hTert	184-hTert
SA039-A73047D-R56-C11	359515	0.0087958813797609	0.0090689999999999	SA039	SA039	184-hTert	184-hTert
SA039-A73047D-R56-C13	2187599	0.0557556785470755	0.0587899999999999	SA039	SA039	184-hTert	184-hTert
SA039-A73047D-R56-C14	1604836	0.0417446896332304	0.043818	SA039	SA039	184-hTert	184-hTert
SA039-A73047D-R56-C15	2169011	0.0565050767856463	0.059583	SA039	SA039	184-hTert	184-hTert
SA039-A73047D-R56-C16	2986638	0.0729924063141539	0.077432	SA039	SA039	184-hTert	184-hTert
SA039-A73047D-R56-C17	3122835	0.0765568438566328	0.0812809999999999	SA039	SA039	184-hTert	184-hTert
SA039-A73047D-R56-C18	3559253	0.0951574564164107	0.102682	SA039	SA039	184-hTert	184-hTert
SA039-A73047D-R56-C19	2821770	0.0707041733438877	0.07476	SA039	SA039	184-hTert	184-hTert
SA039-A73047D-R56-C20	2466555	0.0621775348357415	0.065603	SA039	SA039	184-hTert	184-hTert
SA039-A73047D-R56-C22	2432015	0.0612945639310846	0.06461	SA039	SA039	184-hTert	184-hTert
SA039-A73047D-R56-C23	2741282	0.0679284954549627	0.071971	SA039	SA039	184-hTert	184-hTert
SA039-A73047D-R56-C24	3077632	0.0744797143209782	0.07899	SA039	SA039	184-hTert	184-hTert
SA039-A73047D-R56-C25	2985444	0.0713438666742243	0.075691	SA039	SA039	184-hTert	184-hTert
SA039-A73047D-R56-C26	3470606	0.0914390132624612	0.098582	SA039	SA039	184-hTert	184-hTert
SA039-A73047D-R56-C27	2531261	0.0641896818384978	0.067772	SA039	SA039	184-hTert	184-hTert
SA039-A73047D-R56-C28	3484923	0.0897349835988036	0.096637	SA039	SA039	184-hTert	184-hTert
SA039-A73047D-R56-C29	2547811	0.0654561432719314	0.069141	SA039	SA039	184-hTert	184-hTert
SA039-A73047D-R56-C30	2205116	0.0555451412980148	0.058496	SA039	SA039	184-hTert	184-hTert
SA039-A73047D-R56-C31	2174044	0.0573358751927631	0.0603649999999999	SA039	SA039	184-hTert	184-hTert
SA039-A73047D-R56-C32	1807407	0.0492661864725068	0.05168	SA039	SA039	184-hTert	184-hTert
SA039-A73047D-R56-C33	649039	0.0184805466654	0.019129	SA039	SA039	184-hTert	184-hTert
SA039-A73047D-R56-C34	846706	0.0229845055997065	0.02391	SA039	SA039	184-hTert	184-hTert
SA039-A73047D-R56-C36	1218505	0.0360180659169785	0.037564	SA039	SA039	184-hTert	184-hTert
SA039-A73047D-R56-C37	703663	0.0208645540056948	0.021554	SA039	SA039	184-hTert	184-hTert
SA039-A73047D-R56-C39	2145109	0.0603417235652224	0.063895	SA039	SA039	184-hTert	184-hTert
SA039-A73047D-R56-C42	2241183	0.0625524983727549	0.066451	SA039	SA039	184-hTert	184-hTert
SA039-A73047D-R56-C43	2469175	0.0676995959218545	0.0720399999999999	SA039	SA039	184-hTert	184-hTert
SA039-A73047D-R56-C44	1813268	0.0487101179102947	0.051063	SA039	SA039	184-hTert	184-hTert
SA039-A73047D-R56-C45	983627	0.0289309416058796	0.030038	SA039	SA039	184-hTert	184-hTert
SA039-A73047D-R56-C47	2082616	0.05525414531224	0.058171	SA039	SA039	184-hTert	184-hTert
SA039-A73047D-R56-C48	1815405	0.0491862806568239	0.051516	SA039	SA039	184-hTert	184-hTert
SA039-A73047D-R56-C49	1865545	0.0537627350781682	0.056674	SA039	SA039	184-hTert	184-hTert
SA039-A73047D-R56-C50	1767398	0.0487018066415096	0.051086	SA039	SA039	184-hTert	184-hTert
SA039-A73047D-R56-C51	1839839	0.0508039537594333	0.053216	SA039	SA039	184-hTert	184-hTert
SA039-A73047D-R56-C52	1424779	0.0404216274470779	0.0422209999999999	SA039	SA039	184-hTert	184-hTert
SA039-A73047D-R56-C53	443054	0.0133576757143165	0.013772	SA039	SA039	184-hTert	184-hTert
SA039-A73047D-R56-C55	2009697	0.0569312127452285	0.060221	SA039	SA039	184-hTert	184-hTert
SA039-A73047D-R56-C56	1892736	0.0508537840220491	0.0533029999999999	SA039	SA039	184-hTert	184-hTert
SA039-A73047D-R56-C57	1934902	0.0528611104190968	0.055455	SA039	SA039	184-hTert	184-hTert
SA039-A73047D-R56-C58	1776770	0.0485556347761152	0.0509089999999999	SA039	SA039	184-hTert	184-hTert
SA039-A73047D-R56-C60	1886562	0.0511367518318143	0.053614	SA039	SA039	184-hTert	184-hTert
SA039-A73047D-R56-C62	935427	0.0274005567222936	0.028519	SA039	SA039	184-hTert	184-hTert
SA039-A73047D-R56-C63	1345864	0.0372289713531519	0.038786	SA039	SA039	184-hTert	184-hTert
SA039-A73047D-R56-C64	1556265	0.044397581354042	0.046588	SA039	SA039	184-hTert	184-hTert
SA039-A73047D-R56-C68	202322	0.0061701808771163	0.006327	SA039	SA039	184-hTert	184-hTert
SA039-A73047D-R57-C10	2137975	0.0609605168994548	0.064791	SA039	SA039	184-hTert	184-hTert
SA039-A73047D-R57-C11	1777273	0.0486199589699573	0.051175	SA039	SA039	184-hTert	184-hTert
SA039-A73047D-R57-C12	2325280	0.0579327813713733	0.061111	SA039	SA039	184-hTert	184-hTert
SA039-A73047D-R57-C15	2750939	0.0692985768727556	0.073324	SA039	SA039	184-hTert	184-hTert
SA039-A73047D-R57-C17	3604549	0.0936258037239952	0.101052	SA039	SA039	184-hTert	184-hTert
SA039-A73047D-R57-C18	928059	0.0260718609550018	0.027047	SA039	SA039	184-hTert	184-hTert
SA039-A73047D-R57-C25	2854200	0.0684506756128293	0.072365	SA039	SA039	184-hTert	184-hTert
SA039-A73047D-R57-C26	2507678	0.0634996391839459	0.066955	SA039	SA039	184-hTert	184-hTert
SA039-A73047D-R57-C27	2273930	0.0590335521986878	0.062125	SA039	SA039	184-hTert	184-hTert
SA039-A73047D-R57-C28	2860563	0.0710535695191974	0.075208	SA039	SA039	184-hTert	184-hTert
SA039-A73047D-R57-C29	2308723	0.0587142350671082	0.06191	SA039	SA039	184-hTert	184-hTert
SA039-A73047D-R57-C32	627334	0.0164233729014874	0.017009	SA039	SA039	184-hTert	184-hTert
SA039-A73047D-R57-C35	1461549	0.0403301451963681	0.042366	SA039	SA039	184-hTert	184-hTert
SA039-A73047D-R57-C37	1050009	0.0301612233637243	0.031326	SA039	SA039	184-hTert	184-hTert
SA039-A73047D-R57-C38	1538981	0.0442452652235004	0.046461	SA039	SA039	184-hTert	184-hTert
SA039-A73047D-R57-C42	2230242	0.0588618953512383	0.061885	SA039	SA039	184-hTert	184-hTert
SA039-A73047D-R57-C44	1731222	0.0461078875789775	0.04835	SA039	SA039	184-hTert	184-hTert
SA039-A73047D-R57-C48	1891575	0.0502323887475595	0.052646	SA039	SA039	184-hTert	184-hTert
SA039-A73047D-R57-C49	1793100	0.0515514810025952	0.054297	SA039	SA039	184-hTert	184-hTert
SA039-A73047D-R57-C50	1230248	0.0347367695145361	0.036237	SA039	SA039	184-hTert	184-hTert
SA039-A73047D-R57-C51	804856	0.0235938214346199	0.024439	SA039	SA039	184-hTert	184-hTert
SA039-A73047D-R57-C52	1471074	0.0404430088056203	0.0422089999999999	SA039	SA039	184-hTert	184-hTert
SA039-A73047D-R57-C55	1749510	0.0483882347922876	0.050702	SA039	SA039	184-hTert	184-hTert
SA039-A73047D-R57-C57	1708639	0.0466412905677013	0.0488829999999999	SA039	SA039	184-hTert	184-hTert
SA039-A73047D-R57-C58	1772129	0.0490886506503039	0.051432	SA039	SA039	184-hTert	184-hTert
SA039-A73047D-R57-C59	1928138	0.0546395714915344	0.057793	SA039	SA039	184-hTert	184-hTert
SA039-A73047D-R57-C62	941542	0.027052984069375	0.028122	SA039	SA039	184-hTert	184-hTert
SA039-A73047D-R57-C63	1903492	0.0507609383183417	0.053195	SA039	SA039	184-hTert	184-hTert
SA039-A73047D-R57-C65	975091	0.0281061789042884	0.029186	SA039	SA039	184-hTert	184-hTert
SA039-A73047D-R57-C66	1438129	0.040024964901182	0.041749	SA039	SA039	184-hTert	184-hTert
SA039-A73047D-R57-C67	1244038	0.0346634505800786	0.036057	SA039	SA039	184-hTert	184-hTert
SA039-A73047D-R58-C07	1542511	0.0431417290928968	0.045079	SA039	SA039	184-hTert	184-hTert
SA039-A73047D-R58-C08	1781831	0.0470689711456948	0.0493	SA039	SA039	184-hTert	184-hTert
SA039-A73047D-R58-C11	246965	0.0071163875868679	0.007295	SA039	SA039	184-hTert	184-hTert
SA039-A73047D-R58-C12	1753806	0.0474087013258794	0.0496	SA039	SA039	184-hTert	184-hTert
SA039-A73047D-R58-C13	2786629	0.0718109652159428	0.076066	SA039	SA039	184-hTert	184-hTert
SA039-A73047D-R58-C14	2194771	0.0557734121627029	0.058698	SA039	SA039	184-hTert	184-hTert
SA039-A73047D-R58-C15	1479871	0.0411197551754475	0.04294	SA039	SA039	184-hTert	184-hTert
SA039-A73047D-R58-C16	2249627	0.0577708027363697	0.060841	SA039	SA039	184-hTert	184-hTert
SA039-A73047D-R58-C17	1979956	0.0525451540979272	0.055189	SA039	SA039	184-hTert	184-hTert
SA039-A73047D-R58-C19	2025891	0.0545418531712385	0.0573929999999999	SA039	SA039	184-hTert	184-hTert
SA039-A73047D-R58-C21	2193588	0.058755099561612	0.061834	SA039	SA039	184-hTert	184-hTert
SA039-A73047D-R58-C22	1661069	0.0449739680188234	0.047063	SA039	SA039	184-hTert	184-hTert
SA039-A73047D-R58-C23	1903785	0.0541457508767665	0.057183	SA039	SA039	184-hTert	184-hTert
SA039-A73047D-R58-C24	2738712	0.0705863030765849	0.074791	SA039	SA039	184-hTert	184-hTert
SA039-A73047D-R58-C27	1516888	0.0421854947553253	0.044094	SA039	SA039	184-hTert	184-hTert
SA039-A73047D-R58-C29	1860801	0.0507565529983187	0.053209	SA039	SA039	184-hTert	184-hTert
SA039-A73047D-R58-C31	2345966	0.0612541567134437	0.064506	SA039	SA039	184-hTert	184-hTert
SA039-A73047D-R58-C34	348126	0.0093623720147204	0.0096519999999999	SA039	SA039	184-hTert	184-hTert
SA039-A73047D-R58-C35	1100254	0.0306423728715246	0.031853	SA039	SA039	184-hTert	184-hTert
SA039-A73047D-R58-C36	1001556	0.0289442951374787	0.030014	SA039	SA039	184-hTert	184-hTert
SA039-A73047D-R58-C37	1344031	0.0375691930186977	0.039175	SA039	SA039	184-hTert	184-hTert
SA039-A73047D-R58-C38	929069	0.0278532349857768	0.0290139999999999	SA039	SA039	184-hTert	184-hTert
SA039-A73047D-R58-C39	1570175	0.0444125779407512	0.046481	SA039	SA039	184-hTert	184-hTert
SA039-A73047D-R58-C41	1814361	0.0505645120747678	0.053048	SA039	SA039	184-hTert	184-hTert
SA039-A73047D-R58-C43	2173007	0.0584626186477645	0.0615429999999999	SA039	SA039	184-hTert	184-hTert
SA039-A73047D-R58-C46	1425022	0.0401279157254295	0.041947	SA039	SA039	184-hTert	184-hTert
SA039-A73047D-R58-C47	1589887	0.04384756036561	0.045888	SA039	SA039	184-hTert	184-hTert
SA039-A73047D-R58-C48	1541001	0.0428859011885513	0.0447899999999999	SA039	SA039	184-hTert	184-hTert
SA039-A73047D-R58-C49	1357159	0.0382836818339732	0.039951	SA039	SA039	184-hTert	184-hTert
SA039-A73047D-R58-C50	1239193	0.0364364264245578	0.038341	SA039	SA039	184-hTert	184-hTert
SA039-A73047D-R58-C51	1662071	0.0462726053372972	0.048385	SA039	SA039	184-hTert	184-hTert
SA039-A73047D-R58-C52	1208653	0.0345332045159044	0.035907	SA039	SA039	184-hTert	184-hTert
SA039-A73047D-R58-C53	306232	0.0093179323830936	0.009576	SA039	SA039	184-hTert	184-hTert
SA039-A73047D-R58-C54	1577781	0.0440126017083969	0.046053	SA039	SA039	184-hTert	184-hTert
SA039-A73047D-R58-C56	1708942	0.0467890534773259	0.048999	SA039	SA039	184-hTert	184-hTert
SA039-A73047D-R58-C57	1320122	0.0367996159550143	0.038373	SA039	SA039	184-hTert	184-hTert
SA039-A73047D-R58-C58	1258408	0.0354138628562731	0.036907	SA039	SA039	184-hTert	184-hTert
SA039-A73047D-R58-C59	1554497	0.0432772928332016	0.045211	SA039	SA039	184-hTert	184-hTert
SA039-A73047D-R58-C60	1550665	0.0431501328642534	0.045057	SA039	SA039	184-hTert	184-hTert
SA039-A73047D-R58-C62	630136	0.0188308176008767	0.019489	SA039	SA039	184-hTert	184-hTert
SA039-A73047D-R58-C63	1700556	0.0487287625889851	0.0512549999999999	SA039	SA039	184-hTert	184-hTert
SA039-A73047D-R58-C64	1533423	0.0430704968768264	0.044957	SA039	SA039	184-hTert	184-hTert
SA039-A73047D-R58-C65	776452	0.0234920483600944	0.0243199999999999	SA039	SA039	184-hTert	184-hTert
SA039-A73047D-R58-C70	461056	0.0137446338677934	0.014149	SA039	SA039	184-hTert	184-hTert
SA039-A73047D-R59-C07	3131884	0.084303565957063	0.090428	SA039	SA039	184-hTert	184-hTert
SA039-A73047D-R59-C08	2422124	0.0670753728612066	0.071254	SA039	SA039	184-hTert	184-hTert
SA039-A73047D-R59-C10	1495621	0.0420957505057613	0.044012	SA039	SA039	184-hTert	184-hTert
SA039-A73047D-R59-C11	2317066	0.0609573121216843	0.064362	SA039	SA039	184-hTert	184-hTert
SA039-A73047D-R59-C12	1779342	0.048160989135345	0.050747	SA039	SA039	184-hTert	184-hTert
SA039-A73047D-R59-C13	2917716	0.0727089658686081	0.0770049999999999	SA039	SA039	184-hTert	184-hTert
SA039-A73047D-R59-C15	2932428	0.0804567445927516	0.0858309999999999	SA039	SA039	184-hTert	184-hTert
SA039-A73047D-R59-C16	145145	0.0043666969864148	0.004465	SA039	SA039	184-hTert	184-hTert
SA039-A73047D-R59-C17	2890262	0.0721959197288138	0.07649	SA039	SA039	184-hTert	184-hTert
SA039-A73047D-R59-C21	2327396	0.0600460588175827	0.063308	SA039	SA039	184-hTert	184-hTert
SA039-A73047D-R59-C24	570454	0.0184544696668871	0.019094	SA039	SA039	184-hTert	184-hTert
SA039-A73047D-R59-C25	2742005	0.0692732514140031	0.073246	SA039	SA039	184-hTert	184-hTert
SA039-A73047D-R59-C27	2932627	0.0807777131570327	0.086388	SA039	SA039	184-hTert	184-hTert
SA039-A73047D-R59-C28	2171216	0.0531980424837593	0.0559789999999999	SA039	SA039	184-hTert	184-hTert
SA039-A73047D-R59-C29	2429246	0.0617555234436504	0.065139	SA039	SA039	184-hTert	184-hTert
SA039-A73047D-R59-C31	2807593	0.072408460269414	0.0766029999999999	SA039	SA039	184-hTert	184-hTert
SA039-A73047D-R59-C33	959728	0.0279484759824872	0.029053	SA039	SA039	184-hTert	184-hTert
SA039-A73047D-R59-C34	1053252	0.0286617046683921	0.029829	SA039	SA039	184-hTert	184-hTert
SA039-A73047D-R59-C36	1159596	0.0330927830955235	0.03465	SA039	SA039	184-hTert	184-hTert
SA039-A73047D-R59-C37	1380626	0.039169325888414	0.04083	SA039	SA039	184-hTert	184-hTert
SA039-A73047D-R59-C41	1992349	0.054833551129358	0.057611	SA039	SA039	184-hTert	184-hTert
SA039-A73047D-R59-C42	1600234	0.0457175417369848	0.048019	SA039	SA039	184-hTert	184-hTert
SA039-A73047D-R59-C46	1349631	0.0384637068480159	0.040159	SA039	SA039	184-hTert	184-hTert
SA039-A73047D-R59-C48	1762837	0.0468473273048574	0.049122	SA039	SA039	184-hTert	184-hTert
SA039-A73047D-R59-C49	1311471	0.0392716637522253	0.0411589999999999	SA039	SA039	184-hTert	184-hTert
SA039-A73047D-R59-C50	1524870	0.0425558478245473	0.044462	SA039	SA039	184-hTert	184-hTert
SA039-A73047D-R59-C51	2119876	0.0563604474442655	0.059257	SA039	SA039	184-hTert	184-hTert
SA039-A73047D-R59-C54	1719125	0.0473020458609088	0.0495279999999999	SA039	SA039	184-hTert	184-hTert
SA039-A73047D-R59-C55	1703907	0.047142816123078	0.049346	SA039	SA039	184-hTert	184-hTert
SA039-A73047D-R59-C56	1036516	0.0299443749958214	0.031136	SA039	SA039	184-hTert	184-hTert
SA039-A73047D-R59-C57	1576368	0.0426891063309565	0.044625	SA039	SA039	184-hTert	184-hTert
SA039-A73047D-R59-C58	1455105	0.0397275426046834	0.041504	SA039	SA039	184-hTert	184-hTert
SA039-A73047D-R59-C59	1983533	0.0531810705308151	0.055768	SA039	SA039	184-hTert	184-hTert
SA039-A73047D-R59-C60	2073061	0.0578349768316994	0.061139	SA039	SA039	184-hTert	184-hTert
SA039-A73047D-R59-C61	831434	0.0232525794482569	0.0240699999999999	SA039	SA039	184-hTert	184-hTert
SA039-A73047D-R59-C62	810589	0.0240874490157198	0.025003	SA039	SA039	184-hTert	184-hTert
SA039-A73047D-R59-C63	1960761	0.0520006382342331	0.054586	SA039	SA039	184-hTert	184-hTert
SA039-A73047D-R59-C67	1561471	0.0420553502694467	0.044012	SA039	SA039	184-hTert	184-hTert
SA039-A73047D-R60-C08	1869381	0.0476862701270642	0.049986	SA039	SA039	184-hTert	184-hTert
SA039-A73047D-R60-C09	2621894	0.064286688063526	0.067905	SA039	SA039	184-hTert	184-hTert
SA039-A73047D-R60-C11	2345815	0.0612354219756459	0.064499	SA039	SA039	184-hTert	184-hTert
SA039-A73047D-R60-C12	1953518	0.0513664549155627	0.053885	SA039	SA039	184-hTert	184-hTert
SA039-A73047D-R60-C15	2492186	0.0616929491192087	0.0651809999999999	SA039	SA039	184-hTert	184-hTert
SA039-A73047D-R60-C19	3158191	0.0863179407009947	0.092901	SA039	SA039	184-hTert	184-hTert
SA039-A73047D-R60-C22	2436025	0.0636608435898791	0.067097	SA039	SA039	184-hTert	184-hTert
SA039-A73047D-R60-C24	3391708	0.0903569614649607	0.097135	SA039	SA039	184-hTert	184-hTert
SA039-A73047D-R60-C25	2939493	0.0725219476601579	0.076874	SA039	SA039	184-hTert	184-hTert
SA039-A73047D-R60-C27	3359548	0.0915805390553007	0.098691	SA039	SA039	184-hTert	184-hTert
SA039-A73047D-R60-C29	2320599	0.0596972818859028	0.062925	SA039	SA039	184-hTert	184-hTert
SA039-A73047D-R60-C30	2788100	0.071568859108151	0.075714	SA039	SA039	184-hTert	184-hTert
SA039-A73047D-R60-C31	2670018	0.0717967686892107	0.076615	SA039	SA039	184-hTert	184-hTert
SA039-A73047D-R60-C32	1401066	0.0359621210598516	0.037641	SA039	SA039	184-hTert	184-hTert
SA039-A73047D-R60-C34	1325165	0.0359639445822427	0.0374959999999999	SA039	SA039	184-hTert	184-hTert
SA039-A73047D-R60-C36	964062	0.0277454181772006	0.02875	SA039	SA039	184-hTert	184-hTert
SA039-A73047D-R60-C38	1396748	0.0393652808924726	0.041065	SA039	SA039	184-hTert	184-hTert
SA039-A73047D-R60-C40	1165864	0.0323895984435549	0.033757	SA039	SA039	184-hTert	184-hTert
SA039-A73047D-R60-C41	2030443	0.0550850980845065	0.057824	SA039	SA039	184-hTert	184-hTert
SA039-A73047D-R60-C42	2190343	0.0613434932535604	0.065116	SA039	SA039	184-hTert	184-hTert
SA039-A73047D-R60-C43	2413043	0.0647605103204625	0.06829	SA039	SA039	184-hTert	184-hTert
SA039-A73047D-R60-C45	1205999	0.0356872327388432	0.0371279999999999	SA039	SA039	184-hTert	184-hTert
SA039-A73047D-R60-C46	2047407	0.0553322663518918	0.058197	SA039	SA039	184-hTert	184-hTert
SA039-A73047D-R60-C47	1935194	0.0522074352378073	0.054836	SA039	SA039	184-hTert	184-hTert
SA039-A73047D-R60-C49	1797935	0.0516224789951731	0.054504	SA039	SA039	184-hTert	184-hTert
SA039-A73047D-R60-C50	1815210	0.0500015518964438	0.05245	SA039	SA039	184-hTert	184-hTert
SA039-A73047D-R60-C52	1469369	0.0419792091338918	0.043834	SA039	SA039	184-hTert	184-hTert
SA039-A73047D-R60-C53	199457	0.0060901752284694	0.006236	SA039	SA039	184-hTert	184-hTert
SA039-A73047D-R60-C54	1927569	0.0526933282076622	0.055378	SA039	SA039	184-hTert	184-hTert
SA039-A73047D-R60-C57	1990063	0.0532611274922092	0.055935	SA039	SA039	184-hTert	184-hTert
SA039-A73047D-R60-C58	1535768	0.0426777480623719	0.044561	SA039	SA039	184-hTert	184-hTert
SA039-A73047D-R60-C59	1848482	0.0531567646947472	0.056114	SA039	SA039	184-hTert	184-hTert
SA039-A73047D-R60-C61	1759054	0.0504783995110686	0.0534139999999999	SA039	SA039	184-hTert	184-hTert
SA039-A73047D-R60-C62	1010681	0.0293614066858093	0.03052	SA039	SA039	184-hTert	184-hTert
SA039-A73047D-R60-C63	2083601	0.0554163389720891	0.0582549999999999	SA039	SA039	184-hTert	184-hTert
SA039-A73047D-R60-C64	1919348	0.0526673883922082	0.055297	SA039	SA039	184-hTert	184-hTert
SA039-A73047D-R61-C08	1853915	0.0477655682183054	0.0500629999999999	SA039	SA039	184-hTert	184-hTert
SA039-A73047D-R61-C09	2882331	0.0717314946859456	0.075984	SA039	SA039	184-hTert	184-hTert
SA039-A73047D-R61-C11	2146243	0.0567637928646213	0.059805	SA039	SA039	184-hTert	184-hTert
SA039-A73047D-R61-C13	3280502	0.0800108029599397	0.085125	SA039	SA039	184-hTert	184-hTert
SA039-A73047D-R61-C14	2769872	0.067607318498096	0.071478	SA039	SA039	184-hTert	184-hTert
SA039-A73047D-R61-C16	2620173	0.064180668597368	0.067871	SA039	SA039	184-hTert	184-hTert
SA039-A73047D-R61-C18	2289319	0.0583731480661857	0.06147	SA039	SA039	184-hTert	184-hTert
SA039-A73047D-R61-C20	2538337	0.0653771439814495	0.069025	SA039	SA039	184-hTert	184-hTert
SA039-A73047D-R61-C23	139972	0.0036713649301031	0.003754	SA039	SA039	184-hTert	184-hTert
SA039-A73047D-R61-C24	2031127	0.0507416489141811	0.053473	SA039	SA039	184-hTert	184-hTert
SA039-A73047D-R61-C25	1462943	0.0378045436462376	0.039661	SA039	SA039	184-hTert	184-hTert
SA039-A73047D-R61-C26	2853912	0.0711566104025523	0.075317	SA039	SA039	184-hTert	184-hTert
SA039-A73047D-R61-C28	2692355	0.0671854079861679	0.071083	SA039	SA039	184-hTert	184-hTert
SA039-A73047D-R61-C29	2388290	0.0599742227168001	0.063282	SA039	SA039	184-hTert	184-hTert
SA039-A73047D-R61-C30	2973037	0.0813106208206659	0.086989	SA039	SA039	184-hTert	184-hTert
SA039-A73047D-R61-C31	2719399	0.0704015747431129	0.074473	SA039	SA039	184-hTert	184-hTert
SA039-A73047D-R61-C34	1758051	0.0468890417758204	0.049208	SA039	SA039	184-hTert	184-hTert
SA039-A73047D-R61-C36	815104	0.0222108057138634	0.023035	SA039	SA039	184-hTert	184-hTert
SA039-A73047D-R61-C41	622036	0.0176171664091273	0.018171	SA039	SA039	184-hTert	184-hTert
SA039-A73047D-R61-C42	2096573	0.0568641874762979	0.0598299999999999	SA039	SA039	184-hTert	184-hTert
SA039-A73047D-R61-C43	1828264	0.0475296231308436	0.049873	SA039	SA039	184-hTert	184-hTert
SA039-A73047D-R61-C44	1802920	0.0479135478981071	0.050249	SA039	SA039	184-hTert	184-hTert
SA039-A73047D-R61-C45	963106	0.0285893781294473	0.029663	SA039	SA039	184-hTert	184-hTert
SA039-A73047D-R61-C46	1894146	0.0516384700717928	0.054308	SA039	SA039	184-hTert	184-hTert
SA039-A73047D-R61-C48	1879224	0.0510447093296808	0.053573	SA039	SA039	184-hTert	184-hTert
SA039-A73047D-R61-C50	1632219	0.0451204212316617	0.04725	SA039	SA039	184-hTert	184-hTert
SA039-A73047D-R61-C51	1969565	0.0530134963628999	0.055695	SA039	SA039	184-hTert	184-hTert
SA039-A73047D-R61-C53	287765	0.008583906326579	0.008845	SA039	SA039	184-hTert	184-hTert
SA039-A73047D-R61-C54	1674816	0.0463874816628792	0.04851	SA039	SA039	184-hTert	184-hTert
SA039-A73047D-R61-C55	1803745	0.0495702043768884	0.051971	SA039	SA039	184-hTert	184-hTert
SA039-A73047D-R61-C58	1834688	0.0504771023806694	0.052983	SA039	SA039	184-hTert	184-hTert
SA039-A73047D-R61-C60	1788354	0.0485976260566602	0.050992	SA039	SA039	184-hTert	184-hTert
SA039-A73047D-R61-C61	1835090	0.0503815751495867	0.0528659999999999	SA039	SA039	184-hTert	184-hTert
SA039-A73047D-R61-C62	884685	0.0255536465394564	0.026503	SA039	SA039	184-hTert	184-hTert
SA039-A73047D-R62-C07	2559540	0.0656415805590742	0.069311	SA039	SA039	184-hTert	184-hTert
SA039-A73047D-R62-C10	2142379	0.0585484313635054	0.061614	SA039	SA039	184-hTert	184-hTert
SA039-A73047D-R62-C11	2071645	0.0547876398341782	0.0576049999999999	SA039	SA039	184-hTert	184-hTert
SA039-A73047D-R62-C13	3253063	0.0817412373953731	0.086894	SA039	SA039	184-hTert	184-hTert
SA039-A73047D-R62-C14	2822956	0.0712328091340479	0.07537	SA039	SA039	184-hTert	184-hTert
SA039-A73047D-R62-C15	3228045	0.0875678012389691	0.094132	SA039	SA039	184-hTert	184-hTert
SA039-A73047D-R62-C18	2624513	0.0721533859992267	0.076911	SA039	SA039	184-hTert	184-hTert
SA039-A73047D-R62-C21	2880821	0.0705440409205852	0.074639	SA039	SA039	184-hTert	184-hTert
SA039-A73047D-R62-C22	1243110	0.033088503891658	0.0347079999999999	SA039	SA039	184-hTert	184-hTert
SA039-A73047D-R62-C23	1276025	0.0346807555422803	0.036284	SA039	SA039	184-hTert	184-hTert
SA039-A73047D-R62-C26	2758460	0.0755882480339085	0.080689	SA039	SA039	184-hTert	184-hTert
SA039-A73047D-R62-C27	2292548	0.058543076686346	0.061775	SA039	SA039	184-hTert	184-hTert
SA039-A73047D-R62-C28	2695695	0.0679643819148532	0.071855	SA039	SA039	184-hTert	184-hTert
SA039-A73047D-R62-C29	2271576	0.0577300639057366	0.06087	SA039	SA039	184-hTert	184-hTert
SA039-A73047D-R62-C30	2462894	0.067875374893331	0.072213	SA039	SA039	184-hTert	184-hTert
SA039-A73047D-R62-C31	2634328	0.0719465945807135	0.076635	SA039	SA039	184-hTert	184-hTert
SA039-A73047D-R62-C32	2130155	0.0554419182020473	0.0583919999999999	SA039	SA039	184-hTert	184-hTert
SA039-A73047D-R62-C33	893737	0.0258623339038355	0.0268649999999999	SA039	SA039	184-hTert	184-hTert
SA039-A73047D-R62-C35	2385597	0.0650103042646139	0.069155	SA039	SA039	184-hTert	184-hTert
SA039-A73047D-R62-C36	648237	0.0171237535038067	0.017712	SA039	SA039	184-hTert	184-hTert
SA039-A73047D-R62-C37	1285862	0.0362848031906369	0.037793	SA039	SA039	184-hTert	184-hTert
SA039-A73047D-R62-C38	1299409	0.0369076806006688	0.038431	SA039	SA039	184-hTert	184-hTert
SA039-A73047D-R62-C39	1927684	0.0518536052222578	0.0544049999999999	SA039	SA039	184-hTert	184-hTert
SA039-A73047D-R62-C41	1821335	0.0488269022323144	0.051251	SA039	SA039	184-hTert	184-hTert
SA039-A73047D-R62-C42	2081260	0.0557046262033166	0.058579	SA039	SA039	184-hTert	184-hTert
SA039-A73047D-R62-C44	1766937	0.0479884522917339	0.050355	SA039	SA039	184-hTert	184-hTert
SA039-A73047D-R62-C45	874699	0.0259901337113256	0.026941	SA039	SA039	184-hTert	184-hTert
SA039-A73047D-R62-C48	1658019	0.0458672335870255	0.048023	SA039	SA039	184-hTert	184-hTert
SA039-A73047D-R62-C49	1735223	0.0479334589893617	0.050187	SA039	SA039	184-hTert	184-hTert
SA039-A73047D-R62-C52	1111691	0.0318461988939126	0.033173	SA039	SA039	184-hTert	184-hTert
SA039-A73047D-R62-C54	1610174	0.0449597463593172	0.047055	SA039	SA039	184-hTert	184-hTert
SA039-A73047D-R62-C55	1866899	0.0508367914741928	0.0533169999999999	SA039	SA039	184-hTert	184-hTert
SA039-A73047D-R62-C56	2007888	0.0537486642153068	0.0564929999999999	SA039	SA039	184-hTert	184-hTert
SA039-A73047D-R62-C58	1190049	0.0337465783556228	0.035092	SA039	SA039	184-hTert	184-hTert
SA039-A73047D-R62-C59	1873736	0.0533759755434203	0.05656	SA039	SA039	184-hTert	184-hTert
SA039-A73047D-R62-C60	1474913	0.0430022599987419	0.045167	SA039	SA039	184-hTert	184-hTert
SA039-A73047D-R62-C61	1779468	0.0494795162520286	0.051838	SA039	SA039	184-hTert	184-hTert
SA039-A73047D-R63-C07	2766177	0.0775532679435354	0.083246	SA039	SA039	184-hTert	184-hTert
SA039-A73047D-R63-C09	2918727	0.070147668448791	0.07425	SA039	SA039	184-hTert	184-hTert
SA039-A73047D-R63-C10	2157574	0.0576353992175	0.060624	SA039	SA039	184-hTert	184-hTert
SA039-A73047D-R63-C11	2437886	0.0642098309929742	0.0678049999999999	SA039	SA039	184-hTert	184-hTert
SA039-A73047D-R63-C12	2366268	0.0605875067374989	0.063874	SA039	SA039	184-hTert	184-hTert
SA039-A73047D-R63-C13	3244023	0.0799340746948554	0.085013	SA039	SA039	184-hTert	184-hTert
SA039-A73047D-R63-C15	2572521	0.0656901719853642	0.069467	SA039	SA039	184-hTert	184-hTert
SA039-A73047D-R63-C16	2803307	0.0685780219831858	0.072708	SA039	SA039	184-hTert	184-hTert
SA039-A73047D-R63-C18	2412809	0.0619657343157134	0.065321	SA039	SA039	184-hTert	184-hTert
SA039-A73047D-R63-C21	2883075	0.072268160397447	0.076535	SA039	SA039	184-hTert	184-hTert
SA039-A73047D-R63-C22	2482671	0.0639302355128072	0.067468	SA039	SA039	184-hTert	184-hTert
SA039-A73047D-R63-C23	2029559	0.0526322604534043	0.055491	SA039	SA039	184-hTert	184-hTert
SA039-A73047D-R63-C24	3433301	0.0898546054808381	0.09679	SA039	SA039	184-hTert	184-hTert
SA039-A73047D-R63-C25	679313	0.0192633917394372	0.019995	SA039	SA039	184-hTert	184-hTert
SA039-A73047D-R63-C26	747284	0.021230107762253	0.022011	SA039	SA039	184-hTert	184-hTert
SA039-A73047D-R63-C27	1622099	0.0454337277904899	0.047576	SA039	SA039	184-hTert	184-hTert
SA039-A73047D-R63-C30	2500071	0.0621865986914859	0.065609	SA039	SA039	184-hTert	184-hTert
SA039-A73047D-R63-C32	2685953	0.0683959175811484	0.072332	SA039	SA039	184-hTert	184-hTert
SA039-A73047D-R63-C33	1423032	0.0411269089403565	0.0430959999999999	SA039	SA039	184-hTert	184-hTert
SA039-A73047D-R63-C35	3285671	0.0869711624451506	0.093624	SA039	SA039	184-hTert	184-hTert
SA039-A73047D-R63-C37	1400210	0.0402510499126516	0.04217	SA039	SA039	184-hTert	184-hTert
SA039-A73047D-R63-C38	1614080	0.0446396134597766	0.046692	SA039	SA039	184-hTert	184-hTert
SA039-A73047D-R63-C39	1880009	0.0507367867695818	0.0532679999999999	SA039	SA039	184-hTert	184-hTert
SA039-A73047D-R63-C41	1206442	0.0338355187054802	0.0352769999999999	SA039	SA039	184-hTert	184-hTert
SA039-A73047D-R63-C42	2146670	0.0557829277102495	0.0587679999999999	SA039	SA039	184-hTert	184-hTert
SA039-A73047D-R63-C43	2649356	0.0693459469160351	0.073333	SA039	SA039	184-hTert	184-hTert
SA039-A73047D-R63-C44	2055543	0.0573325925732059	0.060657	SA039	SA039	184-hTert	184-hTert
SA039-A73047D-R63-C45	1037861	0.0303941584524153	0.0315709999999999	SA039	SA039	184-hTert	184-hTert
SA039-A73047D-R63-C47	2145906	0.0566351654209157	0.059561	SA039	SA039	184-hTert	184-hTert
SA039-A73047D-R63-C49	1695299	0.0463962879076886	0.048665	SA039	SA039	184-hTert	184-hTert
SA039-A73047D-R63-C52	1193433	0.0342929306571615	0.03573	SA039	SA039	184-hTert	184-hTert
SA039-A73047D-R63-C54	1947747	0.0528738366785411	0.055513	SA039	SA039	184-hTert	184-hTert
SA039-A73047D-R63-C55	1872643	0.0507072986951105	0.05321	SA039	SA039	184-hTert	184-hTert
SA039-A73047D-R63-C56	1943350	0.0547550534471602	0.0578299999999999	SA039	SA039	184-hTert	184-hTert
SA039-A73047D-R63-C57	1950149	0.0544216417162104	0.05741	SA039	SA039	184-hTert	184-hTert
SA039-A73047D-R63-C59	2336247	0.0622634428465843	0.0656809999999999	SA039	SA039	184-hTert	184-hTert
SA039-A73047D-R63-C60	2533892	0.0702297098521441	0.074688	SA039	SA039	184-hTert	184-hTert
SA039-A73047D-R63-C62	1429722	0.0403978727867097	0.04223	SA039	SA039	184-hTert	184-hTert
SA039-A73047D-R64-C07	2975147	0.07377730389808	0.078123	SA039	SA039	184-hTert	184-hTert
SA039-A73047D-R64-C08	2160613	0.0551524361168488	0.057982	SA039	SA039	184-hTert	184-hTert
SA039-A73047D-R64-C09	2922407	0.0705933629426571	0.074721	SA039	SA039	184-hTert	184-hTert
SA039-A73047D-R64-C10	2366262	0.0652410391883678	0.069301	SA039	SA039	184-hTert	184-hTert
SA039-A73047D-R64-C12	2476460	0.0637638987849526	0.067287	SA039	SA039	184-hTert	184-hTert
SA039-A73047D-R64-C13	3428245	0.0906624196169277	0.097625	SA039	SA039	184-hTert	184-hTert
SA039-A73047D-R64-C14	2939715	0.0735630490928429	0.078024	SA039	SA039	184-hTert	184-hTert
SA039-A73047D-R64-C15	2053579	0.0570346484225774	0.0603299999999999	SA039	SA039	184-hTert	184-hTert
SA039-A73047D-R64-C16	2850581	0.0761970563264106	0.081456	SA039	SA039	184-hTert	184-hTert
SA039-A73047D-R64-C18	1782627	0.0455733201050513	0.0478699999999999	SA039	SA039	184-hTert	184-hTert
SA039-A73047D-R64-C19	1708476	0.0474557823422562	0.04995	SA039	SA039	184-hTert	184-hTert
SA039-A73047D-R64-C22	1759213	0.0460418285255864	0.048357	SA039	SA039	184-hTert	184-hTert
SA039-A73047D-R64-C23	132849	0.0034917870700005	0.003577	SA039	SA039	184-hTert	184-hTert
SA039-A73047D-R64-C24	2234907	0.056872403449981	0.060095	SA039	SA039	184-hTert	184-hTert
SA039-A73047D-R64-C25	956233	0.0263467848807735	0.027418	SA039	SA039	184-hTert	184-hTert
SA039-A73047D-R64-C27	1172030	0.0332890348059436	0.0346649999999999	SA039	SA039	184-hTert	184-hTert
SA039-A73047D-R64-C28	2671198	0.065525251768586	0.069154	SA039	SA039	184-hTert	184-hTert
SA039-A73047D-R64-C29	2757294	0.0702405836166936	0.074469	SA039	SA039	184-hTert	184-hTert
SA039-A73047D-R64-C32	3102987	0.0820065515256953	0.087729	SA039	SA039	184-hTert	184-hTert
SA039-A73047D-R64-C35	2881927	0.073377761555146	0.0777559999999999	SA039	SA039	184-hTert	184-hTert
SA039-A73047D-R64-C36	1230280	0.0322693252037903	0.033613	SA039	SA039	184-hTert	184-hTert
SA039-A73047D-R64-C37	1742700	0.047672175527694	0.049913	SA039	SA039	184-hTert	184-hTert
SA039-A73047D-R64-C38	1565490	0.0442339369746183	0.046472	SA039	SA039	184-hTert	184-hTert
SA039-A73047D-R64-C39	2184534	0.0572952676110616	0.060411	SA039	SA039	184-hTert	184-hTert
SA039-A73047D-R64-C40	2050506	0.0544243717638025	0.057123	SA039	SA039	184-hTert	184-hTert
SA039-A73047D-R64-C41	1930959	0.0500428328270527	0.052564	SA039	SA039	184-hTert	184-hTert
SA039-A73047D-R64-C42	2479760	0.0639885355203118	0.06774	SA039	SA039	184-hTert	184-hTert
SA039-A73047D-R64-C43	2800574	0.0730941500671095	0.077386	SA039	SA039	184-hTert	184-hTert
SA039-A73047D-R64-C44	2026747	0.0531878867486046	0.055942	SA039	SA039	184-hTert	184-hTert
SA039-A73047D-R64-C46	2154790	0.0563155044590231	0.059326	SA039	SA039	184-hTert	184-hTert
SA039-A73047D-R64-C47	2215016	0.0575884787716248	0.060582	SA039	SA039	184-hTert	184-hTert
SA039-A73047D-R64-C51	2040208	0.0534751131673231	0.056254	SA039	SA039	184-hTert	184-hTert
SA039-A73047D-R64-C55	2022003	0.0560710463424503	0.0592629999999999	SA039	SA039	184-hTert	184-hTert
SA039-A73047D-R64-C57	1758769	0.0469339910442563	0.049061	SA039	SA039	184-hTert	184-hTert
SA039-A73047D-R64-C60	2251613	0.0596293071566154	0.063075	SA039	SA039	184-hTert	184-hTert
SA039-A73047D-R64-C61	2177919	0.0608072310627106	0.064481	SA039	SA039	184-hTert	184-hTert
SA039-A73047D-R64-C62	1298369	0.0364247567888268	0.037958	SA039	SA039	184-hTert	184-hTert
SA039-A73047D-R65-C09	2630387	0.066999499808576	0.07081	SA039	SA039	184-hTert	184-hTert
SA039-A73047D-R65-C12	1558480	0.044412160108381	0.046925	SA039	SA039	184-hTert	184-hTert
SA039-A73047D-R65-C13	3522587	0.0916776231221156	0.098854	SA039	SA039	184-hTert	184-hTert
SA039-A73047D-R65-C14	2763667	0.0685494177446055	0.072431	SA039	SA039	184-hTert	184-hTert
SA039-A73047D-R65-C15	2203131	0.0572822352204656	0.060395	SA039	SA039	184-hTert	184-hTert
SA039-A73047D-R65-C24	2130151	0.0568679120138005	0.060321	SA039	SA039	184-hTert	184-hTert
SA039-A73047D-R65-C25	1899473	0.0497515118605455	0.05225	SA039	SA039	184-hTert	184-hTert
SA039-A73047D-R65-C26	1717736	0.0452593401973157	0.047464	SA039	SA039	184-hTert	184-hTert
SA039-A73047D-R65-C27	2160172	0.0579930281216757	0.061026	SA039	SA039	184-hTert	184-hTert
SA039-A73047D-R65-C28	2917500	0.0780541697174203	0.083519	SA039	SA039	184-hTert	184-hTert
SA039-A73047D-R65-C29	2454318	0.0639949126126862	0.067558	SA039	SA039	184-hTert	184-hTert
SA039-A73047D-R65-C30	145033	0.0048911394430213	0.0050009999999999	SA039	SA039	184-hTert	184-hTert
SA039-A73047D-R65-C31	2829157	0.0700636167725722	0.0741899999999999	SA039	SA039	184-hTert	184-hTert
SA039-A73047D-R65-C32	2726143	0.0739981955010244	0.078888	SA039	SA039	184-hTert	184-hTert
SA039-A73047D-R65-C33	1311208	0.0377697895574491	0.03955	SA039	SA039	184-hTert	184-hTert
SA039-A73047D-R65-C34	2008234	0.0516072925163926	0.054188	SA039	SA039	184-hTert	184-hTert
SA039-A73047D-R65-C36	1209679	0.0324547754063865	0.033761	SA039	SA039	184-hTert	184-hTert
SA039-A73047D-R65-C37	833227	0.0241119964056726	0.024977	SA039	SA039	184-hTert	184-hTert
SA039-A73047D-R65-C38	915985	0.0259538880622046	0.02693	SA039	SA039	184-hTert	184-hTert
SA039-A73047D-R65-C40	1776192	0.0479359251428252	0.050206	SA039	SA039	184-hTert	184-hTert
SA039-A73047D-R65-C41	2080501	0.0569079499192879	0.060465	SA039	SA039	184-hTert	184-hTert
SA039-A73047D-R65-C42	2118850	0.0548187454819191	0.057657	SA039	SA039	184-hTert	184-hTert
SA039-A73047D-R65-C43	1069216	0.0302902222139813	0.031567	SA039	SA039	184-hTert	184-hTert
SA039-A73047D-R65-C44	1608907	0.0456083653151404	0.047974	SA039	SA039	184-hTert	184-hTert
SA039-A73047D-R65-C45	757572	0.0225043401098274	0.023286	SA039	SA039	184-hTert	184-hTert
SA039-A73047D-R65-C46	1970710	0.0547614856920113	0.058009	SA039	SA039	184-hTert	184-hTert
SA039-A73047D-R65-C47	2020439	0.0526204288509065	0.055335	SA039	SA039	184-hTert	184-hTert
SA039-A73047D-R65-C49	1662861	0.0456398329446423	0.047729	SA039	SA039	184-hTert	184-hTert
SA039-A73047D-R65-C50	1476172	0.0408858716735987	0.042692	SA039	SA039	184-hTert	184-hTert
SA039-A73047D-R65-C55	1901664	0.0533996802873064	0.056366	SA039	SA039	184-hTert	184-hTert
SA039-A73047D-R65-C56	1457281	0.0423268226275684	0.044561	SA039	SA039	184-hTert	184-hTert
SA039-A73047D-R65-C58	1498678	0.0426564892261034	0.044786	SA039	SA039	184-hTert	184-hTert
SA039-A73047D-R65-C59	1899858	0.0527253253707529	0.055644	SA039	SA039	184-hTert	184-hTert
SA039-A73047D-R65-C60	1905801	0.050138007850231	0.052633	SA039	SA039	184-hTert	184-hTert
SA039-A73047D-R65-C61	2007583	0.0529839234653159	0.055532	SA039	SA039	184-hTert	184-hTert
SA039-A73047D-R65-C62	1104764	0.0309342900432853	0.03217	SA039	SA039	184-hTert	184-hTert
SA039-A73047D-R65-C63	1955926	0.0540960218433799	0.057151	SA039	SA039	184-hTert	184-hTert
SA039-A73047D-R66-C07	912004	0.0270068395979016	0.02803	SA039	SA039	184-hTert	184-hTert
SA039-A73047D-R66-C08	725056	0.0224247404252964	0.023224	SA039	SA039	184-hTert	184-hTert
SA039-A73047D-R66-C16	949845	0.025144592139639	0.026069	SA039	SA039	184-hTert	184-hTert
SA039-A73047D-R66-C17	1402264	0.0390305936732346	0.040788	SA039	SA039	184-hTert	184-hTert
SA039-A73047D-R66-C18	854133	0.0243516691722337	0.0252569999999999	SA039	SA039	184-hTert	184-hTert
SA039-A73047D-R66-C19	609884	0.0182312005733213	0.018853	SA039	SA039	184-hTert	184-hTert
SA039-A73047D-R66-C20	462121	0.0133346296585529	0.013769	SA039	SA039	184-hTert	184-hTert
SA039-A73047D-R66-C24	1166918	0.0339820354483865	0.035469	SA039	SA039	184-hTert	184-hTert
SA039-A73047D-R66-C25	638818	0.0190319656643942	0.01969	SA039	SA039	184-hTert	184-hTert
SA039-A73047D-R66-C26	235324	0.0066927931790717	0.0068959999999999	SA039	SA039	184-hTert	184-hTert
SA039-A73047D-R66-C27	909230	0.0266536951485804	0.027655	SA039	SA039	184-hTert	184-hTert
SA039-A73047D-R66-C28	869409	0.0254572626996547	0.026417	SA039	SA039	184-hTert	184-hTert
SA039-A73047D-R66-C29	1099626	0.031673045250136	0.0329879999999999	SA039	SA039	184-hTert	184-hTert
SA039-A73047D-R66-C30	1498204	0.0433437683226977	0.045337	SA039	SA039	184-hTert	184-hTert
SA039-A73047D-R66-C31	1444024	0.0400480608734276	0.041884	SA039	SA039	184-hTert	184-hTert
SA039-A73047D-R66-C34	1167248	0.0325437457759464	0.033929	SA039	SA039	184-hTert	184-hTert
SA039-A73047D-R66-C35	1359424	0.0382728862602765	0.040055	SA039	SA039	184-hTert	184-hTert
SA039-A73047D-R66-C36	506051	0.0157504927900837	0.0162889999999999	SA039	SA039	184-hTert	184-hTert
SA039-A73047D-R66-C39	850163	0.0252118687363112	0.026286	SA039	SA039	184-hTert	184-hTert
SA039-A73047D-R66-C40	815198	0.0240166848975679	0.024876	SA039	SA039	184-hTert	184-hTert
SA039-A73047D-R66-C44	772797	0.0229431517142393	0.023778	SA039	SA039	184-hTert	184-hTert
SA039-A73047D-R66-C46	727226	0.0219333095184706	0.022753	SA039	SA039	184-hTert	184-hTert
SA039-A73047D-R66-C47	683047	0.0205870962075958	0.021331	SA039	SA039	184-hTert	184-hTert
SA039-A73047D-R66-C48	722389	0.0214960851185596	0.022286	SA039	SA039	184-hTert	184-hTert
SA039-A73047D-R66-C49	699179	0.0207610858651793	0.021481	SA039	SA039	184-hTert	184-hTert
SA039-A73047D-R66-C50	707185	0.0210312572531724	0.021758	SA039	SA039	184-hTert	184-hTert
SA039-A73047D-R66-C51	927513	0.02774794995513	0.028887	SA039	SA039	184-hTert	184-hTert
SA039-A73047D-R66-C53	191426	0.0058662366257255	0.006024	SA039	SA039	184-hTert	184-hTert
SA039-A73047D-R66-C56	587315	0.017866309344615	0.018482	SA039	SA039	184-hTert	184-hTert
SA039-A73047D-R66-C57	644176	0.0192761316124674	0.019953	SA039	SA039	184-hTert	184-hTert
SA039-A73047D-R66-C58	684939	0.020690595764079	0.021436	SA039	SA039	184-hTert	184-hTert
SA039-A73047D-R66-C59	812878	0.0238360779899903	0.02473	SA039	SA039	184-hTert	184-hTert
SA039-A73047D-R66-C66	744903	0.0218131881225498	0.022605	SA039	SA039	184-hTert	184-hTert
SA039-A73047D-R67-C07	2235373	0.0589620752871357	0.06213	SA039	SA039	184-hTert	184-hTert
SA039-A73047D-R67-C08	1439652	0.0381517131275708	0.039881	SA039	SA039	184-hTert	184-hTert
SA039-A73047D-R67-C11	1799205	0.0512618299693037	0.053971	SA039	SA039	184-hTert	184-hTert
SA039-A73047D-R67-C12	1952516	0.0531571964897698	0.0557549999999999	SA039	SA039	184-hTert	184-hTert
SA039-A73047D-R67-C18	1985910	0.0527941570578256	0.055351	SA039	SA039	184-hTert	184-hTert
SA039-A73047D-R67-C19	345090	0.0093361005862742	0.009612	SA039	SA039	184-hTert	184-hTert
SA039-A73047D-R67-C24	1399997	0.036157970296819	0.037895	SA039	SA039	184-hTert	184-hTert
SA039-A73047D-R67-C26	1727165	0.0465489339058909	0.048913	SA039	SA039	184-hTert	184-hTert
SA039-A73047D-R67-C27	1758070	0.0482618661566588	0.050624	SA039	SA039	184-hTert	184-hTert
SA039-A73047D-R67-C28	2340249	0.0609877590813026	0.064323	SA039	SA039	184-hTert	184-hTert
SA039-A73047D-R67-C29	1935417	0.05142355972003	0.053999	SA039	SA039	184-hTert	184-hTert
SA039-A73047D-R67-C30	2212144	0.0575432502501427	0.060591	SA039	SA039	184-hTert	184-hTert
SA039-A73047D-R67-C31	2201495	0.0591449074924246	0.062395	SA039	SA039	184-hTert	184-hTert
SA039-A73047D-R67-C32	2440181	0.0643626490808662	0.067936	SA039	SA039	184-hTert	184-hTert
SA039-A73047D-R67-C33	1387112	0.0398916864979933	0.041746	SA039	SA039	184-hTert	184-hTert
SA039-A73047D-R67-C36	1056802	0.0312781036011368	0.0325639999999999	SA039	SA039	184-hTert	184-hTert
SA039-A73047D-R67-C37	1273977	0.0356804168701201	0.037226	SA039	SA039	184-hTert	184-hTert
SA039-A73047D-R67-C38	1209046	0.0343108876752259	0.035939	SA039	SA039	184-hTert	184-hTert
SA039-A73047D-R67-C39	1775924	0.0479185126682008	0.050279	SA039	SA039	184-hTert	184-hTert
SA039-A73047D-R67-C40	1598247	0.0436123371472724	0.045652	SA039	SA039	184-hTert	184-hTert
SA039-A73047D-R67-C43	2013746	0.0561495705536875	0.059684	SA039	SA039	184-hTert	184-hTert
SA039-A73047D-R67-C46	1486517	0.0411893569027949	0.043107	SA039	SA039	184-hTert	184-hTert
SA039-A73047D-R67-C47	1542401	0.0427129824663997	0.0446709999999999	SA039	SA039	184-hTert	184-hTert
SA039-A73047D-R67-C48	1831540	0.0501090500074811	0.052584	SA039	SA039	184-hTert	184-hTert
SA039-A73047D-R67-C50	832699	0.0237912592723534	0.024745	SA039	SA039	184-hTert	184-hTert
SA039-A73047D-R67-C52	1149525	0.0336502151107332	0.035128	SA039	SA039	184-hTert	184-hTert
SA039-A73047D-R67-C55	1189629	0.0332374815520332	0.034593	SA039	SA039	184-hTert	184-hTert
SA039-A73047D-R67-C58	1047298	0.0297540455443769	0.03093	SA039	SA039	184-hTert	184-hTert
SA039-A73047D-R67-C59	1653608	0.0449988089735409	0.047233	SA039	SA039	184-hTert	184-hTert
SA039-A73047D-R67-C60	1624788	0.0442728473959319	0.046329	SA039	SA039	184-hTert	184-hTert
SA039-A73047D-R67-C61	1712095	0.0466475018535796	0.048818	SA039	SA039	184-hTert	184-hTert
SA039-A73047D-R67-C65	759249	0.0219420103452551	0.022746	SA039	SA039	184-hTert	184-hTert
SA039-A73047D-R67-C66	990907	0.0271688650077904	0.028262	SA039	SA039	184-hTert	184-hTert
SA039-A73047D-R67-C67	406634	0.0101954938071809	0.010515	SA039	SA039	184-hTert	184-hTert
SA039-A73047D-R68-C11	1518582	0.0413330912381629	0.043184	SA039	SA039	184-hTert	184-hTert
SA039-A73047D-R68-C16	2277538	0.0580337585747174	0.0611909999999999	SA039	SA039	184-hTert	184-hTert
SA039-A73047D-R68-C17	2533336	0.0642930777222876	0.067887	SA039	SA039	184-hTert	184-hTert
SA039-A73047D-R68-C26	2112150	0.0541562151865372	0.057009	SA039	SA039	184-hTert	184-hTert
SA039-A73047D-R68-C27	2059846	0.0550511566220823	0.057892	SA039	SA039	184-hTert	184-hTert
SA039-A73047D-R68-C28	2225496	0.0615283350335823	0.06532	SA039	SA039	184-hTert	184-hTert
SA039-A73047D-R68-C29	2086768	0.0545009377130538	0.057308	SA039	SA039	184-hTert	184-hTert
SA039-A73047D-R68-C31	2656809	0.0683954243504557	0.072332	SA039	SA039	184-hTert	184-hTert
SA039-A73047D-R68-C34	1836095	0.0475570918567252	0.050062	SA039	SA039	184-hTert	184-hTert
SA039-A73047D-R68-C35	2727070	0.0704855395018211	0.074635	SA039	SA039	184-hTert	184-hTert
SA039-A73047D-R68-C39	1610650	0.0437808761344619	0.045991	SA039	SA039	184-hTert	184-hTert
SA039-A73047D-R68-C42	1882904	0.0501178771962689	0.052728	SA039	SA039	184-hTert	184-hTert
SA039-A73047D-R68-C46	2080289	0.0562786409625375	0.059217	SA039	SA039	184-hTert	184-hTert
SA039-A73047D-R68-C47	1819942	0.0484590156656222	0.051028	SA039	SA039	184-hTert	184-hTert
SA039-A73047D-R68-C48	1761235	0.0472442136022564	0.049575	SA039	SA039	184-hTert	184-hTert
SA039-A73047D-R68-C50	1785763	0.0491096092895477	0.0515659999999999	SA039	SA039	184-hTert	184-hTert
SA039-A73047D-R68-C54	1745604	0.046685998980385	0.048967	SA039	SA039	184-hTert	184-hTert
SA039-A73047D-R68-C55	1889057	0.0529871896787565	0.056009	SA039	SA039	184-hTert	184-hTert
SA039-A73047D-R68-C56	824510	0.0240308137054363	0.024911	SA039	SA039	184-hTert	184-hTert
SA039-A73047D-R68-C57	1892525	0.0495106225979021	0.05198	SA039	SA039	184-hTert	184-hTert
SA039-A73047D-R68-C58	1768904	0.0488127217626324	0.051209	SA039	SA039	184-hTert	184-hTert
SA039-A73047D-R68-C60	1382664	0.03894277522249	0.040842	SA039	SA039	184-hTert	184-hTert
SA039-A73047D-R68-C63	1504475	0.0408389243496178	0.042724	SA039	SA039	184-hTert	184-hTert
SA039-A73047D-R69-C08	1080130	0.0286707852793193	0.02985	SA039	SA039	184-hTert	184-hTert
SA039-A73047D-R69-C14	2821400	0.0716077328775023	0.0758809999999999	SA039	SA039	184-hTert	184-hTert
SA039-A73047D-R69-C15	2638739	0.0667821641441076	0.070574	SA039	SA039	184-hTert	184-hTert
SA039-A73047D-R69-C17	2302689	0.0566059147115336	0.05975	SA039	SA039	184-hTert	184-hTert
SA039-A73047D-R69-C21	2347214	0.0621103147878112	0.065444	SA039	SA039	184-hTert	184-hTert
SA039-A73047D-R69-C22	2366353	0.0642167529778549	0.068281	SA039	SA039	184-hTert	184-hTert
SA039-A73047D-R69-C23	1743174	0.0441536998950095	0.046406	SA039	SA039	184-hTert	184-hTert
SA039-A73047D-R69-C25	2757716	0.0666246636807648	0.0706909999999999	SA039	SA039	184-hTert	184-hTert
SA039-A73047D-R69-C26	2825161	0.0748170436230988	0.080108	SA039	SA039	184-hTert	184-hTert
SA039-A73047D-R69-C28	1294823	0.0304295429549554	0.031816	SA039	SA039	184-hTert	184-hTert
SA039-A73047D-R69-C29	2538677	0.0697393949103039	0.0743	SA039	SA039	184-hTert	184-hTert
SA039-A73047D-R69-C33	1320746	0.0377523327514036	0.039442	SA039	SA039	184-hTert	184-hTert
SA039-A73047D-R69-C39	2413747	0.0608850222347017	0.064277	SA039	SA039	184-hTert	184-hTert
SA039-A73047D-R69-C42	2576312	0.0649420028092626	0.068899	SA039	SA039	184-hTert	184-hTert
SA039-A73047D-R69-C46	2184650	0.058276537333284	0.061407	SA039	SA039	184-hTert	184-hTert
SA039-A73047D-R69-C47	2089155	0.0557097986678633	0.059058	SA039	SA039	184-hTert	184-hTert
SA039-A73047D-R69-C48	2229317	0.0583453208492063	0.061445	SA039	SA039	184-hTert	184-hTert
SA039-A73047D-R69-C49	1920116	0.0504185412715667	0.052923	SA039	SA039	184-hTert	184-hTert
SA039-A73047D-R69-C54	1879789	0.0490923912448566	0.051499	SA039	SA039	184-hTert	184-hTert
SA039-A73047D-R69-C57	2175458	0.0564252966338342	0.059493	SA039	SA039	184-hTert	184-hTert
SA039-A73047D-R69-C58	1942727	0.0515976841172082	0.054202	SA039	SA039	184-hTert	184-hTert
SA039-A73047D-R69-C59	2135185	0.0561083681629978	0.059047	SA039	SA039	184-hTert	184-hTert
SA039-A73047D-R69-C60	1864876	0.0492004722966277	0.051635	SA039	SA039	184-hTert	184-hTert
SA039-A73047D-R69-C62	1660438	0.0456806901087537	0.047873	SA039	SA039	184-hTert	184-hTert
SA039-A73047D-R69-C63	2361252	0.0599677133282951	0.063235	SA039	SA039	184-hTert	184-hTert
SA039-A73047D-R69-C64	1573261	0.0422409805902576	0.044152	SA039	SA039	184-hTert	184-hTert
SA039-A73047D-R70-C09	2508474	0.0655122340387749	0.069188	SA039	SA039	184-hTert	184-hTert
SA039-A73047D-R70-C10	1118127	0.0329268090475625	0.034272	SA039	SA039	184-hTert	184-hTert
SA039-A73047D-R70-C12	501263	0.0148104087033682	0.0152889999999999	SA039	SA039	184-hTert	184-hTert
SA039-A73047D-R70-C13	2873357	0.0725412206582022	0.076837	SA039	SA039	184-hTert	184-hTert
SA039-A73047D-R70-C14	2282029	0.0579766021084366	0.0610519999999999	SA039	SA039	184-hTert	184-hTert
SA039-A73047D-R70-C15	2453937	0.0644661070984587	0.068032	SA039	SA039	184-hTert	184-hTert
SA039-A73047D-R70-C16	2528705	0.0662056423906651	0.069885	SA039	SA039	184-hTert	184-hTert
SA039-A73047D-R70-C18	2029073	0.0544232631292094	0.057211	SA039	SA039	184-hTert	184-hTert
SA039-A73047D-R70-C19	1019307	0.0286264594433088	0.0297899999999999	SA039	SA039	184-hTert	184-hTert
SA039-A73047D-R70-C20	1792850	0.0475681115309913	0.049869	SA039	SA039	184-hTert	184-hTert
SA039-A73047D-R70-C41	1859678	0.0492522995675896	0.051782	SA039	SA039	184-hTert	184-hTert
SA039-A73047D-R70-C42	1955963	0.0513038449863576	0.053945	SA039	SA039	184-hTert	184-hTert
SA039-A73047D-R70-C55	1695452	0.0444774135167339	0.04658	SA039	SA039	184-hTert	184-hTert
SA039-A73047D-R70-C56	1682061	0.0445464912955535	0.04662	SA039	SA039	184-hTert	184-hTert
SA039-A73047D-R70-C57	1814192	0.0471321151463507	0.049444	SA039	SA039	184-hTert	184-hTert
SA039-A73047D-R70-C58	1042715	0.0288395270740336	0.0300399999999999	SA039	SA039	184-hTert	184-hTert
SA039-A73047D-R70-C63	2174748	0.05734284290533	0.06035	SA039	SA039	184-hTert	184-hTert
SA039-A73047D-R70-C64	2052675	0.0542816120215655	0.057174	SA039	SA039	184-hTert	184-hTert
SA039-A73047D-R70-C65	890725	0.0247038372830925	0.025632	SA039	SA039	184-hTert	184-hTert
SA906-A96175C-R48-C11	2537061	0.0637605777681016	0.067471	SA906	SA906a	184-hTert	184-hTert
SA906-A96175C-R48-C13	3452100	0.0812763268012709	0.087034	SA906	SA906a	184-hTert	184-hTert
SA906-A96175C-R48-C17	3662159	0.0861249660250708	0.092245	SA906	SA906a	184-hTert	184-hTert
SA906-A96175C-R48-C18	2251135	0.0560819846842668	0.059109	SA906	SA906a	184-hTert	184-hTert
SA906-A96175C-R48-C20	2595793	0.0649210916430365	0.068813	SA906	SA906a	184-hTert	184-hTert
SA906-A96175C-R48-C21	2052817	0.0432995555841709	0.045301	SA906	SA906a	184-hTert	184-hTert
SA906-A96175C-R48-C22	2650908	0.0686089489089772	0.073099	SA906	SA906a	184-hTert	184-hTert
SA906-A96175C-R48-C24	3431722	0.0809886465963525	0.086703	SA906	SA906a	184-hTert	184-hTert
SA906-A96175C-R48-C25	2406131	0.0500851508336616	0.052537	SA906	SA906a	184-hTert	184-hTert
SA906-A96175C-R48-C28	2647566	0.0592467084922547	0.062783	SA906	SA906a	184-hTert	184-hTert
SA906-A96175C-R48-C29	2101148	0.0461034558331355	0.0482579999999999	SA906	SA906a	184-hTert	184-hTert
SA906-A96175C-R48-C34	1887871	0.0500355027836584	0.053024	SA906	SA906a	184-hTert	184-hTert
SA906-A96175C-R48-C35	2102104	0.0446278087353845	0.04672	SA906	SA906a	184-hTert	184-hTert
SA906-A96175C-R48-C36	1660299	0.042124766991651	0.044098	SA906	SA906a	184-hTert	184-hTert
SA906-A96175C-R48-C37	2433467	0.0610204529807434	0.06452	SA906	SA906a	184-hTert	184-hTert
SA906-A96175C-R48-C38	1932214	0.0429478807040048	0.0449279999999999	SA906	SA906a	184-hTert	184-hTert
SA906-A96175C-R48-C43	2351165	0.0496399352587696	0.052082	SA906	SA906a	184-hTert	184-hTert
SA906-A96175C-R48-C50	1714660	0.0377402166598651	0.039369	SA906	SA906a	184-hTert	184-hTert
SA906-A96175C-R48-C52	1829443	0.0441701855985872	0.046127	SA906	SA906a	184-hTert	184-hTert
SA906-A96175C-R48-C56	2815233	0.0677401200767084	0.071953	SA906	SA906a	184-hTert	184-hTert
SA906-A96175C-R48-C59	2575276	0.0633812934883321	0.0672789999999999	SA906	SA906a	184-hTert	184-hTert
SA906-A96175C-R48-C60	2805323	0.0679587015588288	0.072171	SA906	SA906a	184-hTert	184-hTert
SA906-A96175C-R48-C61	2611193	0.0682959732650087	0.072861	SA906	SA906a	184-hTert	184-hTert
SA906-A96175C-R48-C62	1895415	0.0426786884470047	0.0445949999999999	SA906	SA906a	184-hTert	184-hTert
SA906-A96175C-R48-C66	2671166	0.0647523488011233	0.068701	SA906	SA906a	184-hTert	184-hTert
SA906-A96175C-R48-C67	1894440	0.0423485404860314	0.044269	SA906	SA906a	184-hTert	184-hTert
SA906-A96175C-R49-C09	2398549	0.0520619220605355	0.054705	SA906	SA906a	184-hTert	184-hTert
SA906-A96175C-R49-C13	2732032	0.0593518088668247	0.062501	SA906	SA906a	184-hTert	184-hTert
SA906-A96175C-R49-C14	2592691	0.0678573553923976	0.072359	SA906	SA906a	184-hTert	184-hTert
SA906-A96175C-R49-C16	2170893	0.046890786409226	0.049089	SA906	SA906a	184-hTert	184-hTert
SA906-A96175C-R49-C19	1613729	0.0364875831391427	0.037981	SA906	SA906a	184-hTert	184-hTert
SA906-A96175C-R49-C20	2266407	0.0596522327845028	0.063375	SA906	SA906a	184-hTert	184-hTert
SA906-A96175C-R49-C21	2367620	0.0599739965218328	0.0633659999999999	SA906	SA906a	184-hTert	184-hTert
SA906-A96175C-R49-C23	1502142	0.0403370518223313	0.042262	SA906	SA906a	184-hTert	184-hTert
SA906-A96175C-R49-C24	2973989	0.0707526740129377	0.075281	SA906	SA906a	184-hTert	184-hTert
SA906-A96175C-R49-C26	2088073	0.0462877715702319	0.048486	SA906	SA906a	184-hTert	184-hTert
SA906-A96175C-R49-C28	2508473	0.0617589446425317	0.065454	SA906	SA906a	184-hTert	184-hTert
SA906-A96175C-R49-C29	1968326	0.0447142277793018	0.046796	SA906	SA906a	184-hTert	184-hTert
SA906-A96175C-R49-C30	2027526	0.0447107235026393	0.046789	SA906	SA906a	184-hTert	184-hTert
SA906-A96175C-R49-C31	2675830	0.0660077891640255	0.070003	SA906	SA906a	184-hTert	184-hTert
SA906-A96175C-R49-C34	1501265	0.0335919604818486	0.034943	SA906	SA906a	184-hTert	184-hTert
SA906-A96175C-R49-C38	2223572	0.0567595806814869	0.059889	SA906	SA906a	184-hTert	184-hTert
SA906-A96175C-R49-C41	2285657	0.0505027228004519	0.05295	SA906	SA906a	184-hTert	184-hTert
SA906-A96175C-R49-C43	2336706	0.0501590694640357	0.052508	SA906	SA906a	184-hTert	184-hTert
SA906-A96175C-R49-C44	2643700	0.0648809060825011	0.068897	SA906	SA906a	184-hTert	184-hTert
SA906-A96175C-R49-C49	2024820	0.0472947214025754	0.049462	SA906	SA906a	184-hTert	184-hTert
SA906-A96175C-R49-C50	1742541	0.0390900124382553	0.040751	SA906	SA906a	184-hTert	184-hTert
SA906-A96175C-R49-C51	2051977	0.0471139057533459	0.04935	SA906	SA906a	184-hTert	184-hTert
SA906-A96175C-R49-C52	1251593	0.0312036261156042	0.032378	SA906	SA906a	184-hTert	184-hTert
SA906-A96175C-R49-C53	600750	0.0162502510227448	0.016744	SA906	SA906a	184-hTert	184-hTert
SA906-A96175C-R49-C54	1897794	0.0517207617556885	0.0546809999999999	SA906	SA906a	184-hTert	184-hTert
SA906-A96175C-R49-C57	2632861	0.0651890660076893	0.06912	SA906	SA906a	184-hTert	184-hTert
SA906-A96175C-R49-C58	1601220	0.0358099309422471	0.0373	SA906	SA906a	184-hTert	184-hTert
SA906-A96175C-R49-C61	2469749	0.0618859032002204	0.065477	SA906	SA906a	184-hTert	184-hTert
SA906-A96175C-R49-C63	2136756	0.0547413368866012	0.0576159999999999	SA906	SA906a	184-hTert	184-hTert
SA906-A96175C-R49-C64	2351727	0.062959591718056	0.0668899999999999	SA906	SA906a	184-hTert	184-hTert
SA906-A96175C-R49-C67	1726563	0.045401281029995	0.047539	SA906	SA906a	184-hTert	184-hTert
SA906-A96175C-R49-C69	2103816	0.0540308609375984	0.056894	SA906	SA906a	184-hTert	184-hTert
SA906-A96175C-R49-C70	897888	0.0227089187970165	0.02356	SA906	SA906a	184-hTert	184-hTert
SA906-A96175C-R50-C07	2345697	0.0625243475713083	0.0664049999999999	SA906	SA906a	184-hTert	184-hTert
SA906-A96175C-R50-C08	2024149	0.0473143682506351	0.049533	SA906	SA906a	184-hTert	184-hTert
SA906-A96175C-R50-C09	2441006	0.0635533943481249	0.067721	SA906	SA906a	184-hTert	184-hTert
SA906-A96175C-R50-C10	1863765	0.0485860653296172	0.05103	SA906	SA906a	184-hTert	184-hTert
SA906-A96175C-R50-C11	1964862	0.0502586109576564	0.052915	SA906	SA906a	184-hTert	184-hTert
SA906-A96175C-R50-C13	2872550	0.0699303034627528	0.074459	SA906	SA906a	184-hTert	184-hTert
SA906-A96175C-R50-C16	2105653	0.0478661970534745	0.050065	SA906	SA906a	184-hTert	184-hTert
SA906-A96175C-R50-C17	2299721	0.050923759599412	0.053494	SA906	SA906a	184-hTert	184-hTert
SA906-A96175C-R50-C19	2076287	0.0529131223461354	0.055747	SA906	SA906a	184-hTert	184-hTert
SA906-A96175C-R50-C20	2031698	0.0527351372755946	0.055544	SA906	SA906a	184-hTert	184-hTert
SA906-A96175C-R50-C23	2108088	0.0469844604472814	0.049205	SA906	SA906a	184-hTert	184-hTert
SA906-A96175C-R50-C25	2035153	0.0440856469748692	0.046068	SA906	SA906a	184-hTert	184-hTert
SA906-A96175C-R50-C26	2093209	0.05639108289969	0.059747	SA906	SA906a	184-hTert	184-hTert
SA906-A96175C-R50-C27	1412223	0.033901762414948	0.035227	SA906	SA906a	184-hTert	184-hTert
SA906-A96175C-R50-C29	1368648	0.0296498324963609	0.030837	SA906	SA906a	184-hTert	184-hTert
SA906-A96175C-R50-C31	2093720	0.0473808329190756	0.049672	SA906	SA906a	184-hTert	184-hTert
SA906-A96175C-R50-C33	1303129	0.0327723705938705	0.034033	SA906	SA906a	184-hTert	184-hTert
SA906-A96175C-R50-C34	1512424	0.0389941822176175	0.040736	SA906	SA906a	184-hTert	184-hTert
SA906-A96175C-R50-C35	1917928	0.0421580110195925	0.0441509999999999	SA906	SA906a	184-hTert	184-hTert
SA906-A96175C-R50-C38	1461576	0.0325511756523047	0.0338889999999999	SA906	SA906a	184-hTert	184-hTert
SA906-A96175C-R50-C40	2130650	0.056271158726233	0.059557	SA906	SA906a	184-hTert	184-hTert
SA906-A96175C-R50-C41	2531376	0.0618720340976849	0.065646	SA906	SA906a	184-hTert	184-hTert
SA906-A96175C-R50-C44	1973311	0.0447319931599633	0.046747	SA906	SA906a	184-hTert	184-hTert
SA906-A96175C-R50-C45	1357068	0.0363888106385977	0.037947	SA906	SA906a	184-hTert	184-hTert
SA906-A96175C-R50-C47	1850017	0.042270381398152	0.044167	SA906	SA906a	184-hTert	184-hTert
SA906-A96175C-R50-C49	1804918	0.0417268659584956	0.043538	SA906	SA906a	184-hTert	184-hTert
SA906-A96175C-R50-C50	1839943	0.0467855579273211	0.049122	SA906	SA906a	184-hTert	184-hTert
SA906-A96175C-R50-C51	2123042	0.0530015296717411	0.05579	SA906	SA906a	184-hTert	184-hTert
SA906-A96175C-R50-C52	1494651	0.0353477311970901	0.036791	SA906	SA906a	184-hTert	184-hTert
SA906-A96175C-R50-C53	591323	0.0160878042898226	0.016575	SA906	SA906a	184-hTert	184-hTert
SA906-A96175C-R50-C56	1659923	0.0337636578209898	0.035206	SA906	SA906a	184-hTert	184-hTert
SA906-A96175C-R50-C57	1951251	0.0457994532876714	0.048244	SA906	SA906a	184-hTert	184-hTert
SA906-A96175C-R50-C58	1569598	0.0361622271604407	0.0377459999999999	SA906	SA906a	184-hTert	184-hTert
SA906-A96175C-R50-C60	1798936	0.0395972958423766	0.0413899999999999	SA906	SA906a	184-hTert	184-hTert
SA906-A96175C-R50-C69	1677986	0.0395452078188829	0.041245	SA906	SA906a	184-hTert	184-hTert
SA906-A96175C-R50-C70	1620085	0.0383803550497439	0.04003	SA906	SA906a	184-hTert	184-hTert
SA906-A96175C-R51-C08	2121889	0.0546327259521751	0.0576559999999999	SA906	SA906a	184-hTert	184-hTert
SA906-A96175C-R51-C14	2008188	0.0516032077424604	0.054258	SA906	SA906a	184-hTert	184-hTert
SA906-A96175C-R51-C16	1670650	0.0385073834206942	0.040117	SA906	SA906a	184-hTert	184-hTert
SA906-A96175C-R51-C17	2232788	0.0567088215534264	0.059986	SA906	SA906a	184-hTert	184-hTert
SA906-A96175C-R51-C20	1732509	0.0453244110439898	0.047408	SA906	SA906a	184-hTert	184-hTert
SA906-A96175C-R51-C24	2390642	0.0593097278762387	0.062733	SA906	SA906a	184-hTert	184-hTert
SA906-A96175C-R51-C27	1378797	0.034068855220425	0.035427	SA906	SA906a	184-hTert	184-hTert
SA906-A96175C-R51-C28	1560856	0.0359720694496196	0.037476	SA906	SA906a	184-hTert	184-hTert
SA906-A96175C-R51-C31	2130400	0.0541811887864516	0.0570289999999999	SA906	SA906a	184-hTert	184-hTert
SA906-A96175C-R51-C32	1534136	0.0359799946510684	0.037485	SA906	SA906a	184-hTert	184-hTert
SA906-A96175C-R51-C36	960027	0.0223811849786269	0.023072	SA906	SA906a	184-hTert	184-hTert
SA906-A96175C-R51-C37	1579145	0.0436223284721962	0.045819	SA906	SA906a	184-hTert	184-hTert
SA906-A96175C-R51-C38	1687781	0.0458370704183152	0.048255	SA906	SA906a	184-hTert	184-hTert
SA906-A96175C-R51-C39	1678223	0.0385627278837719	0.040205	SA906	SA906a	184-hTert	184-hTert
SA906-A96175C-R51-C43	1793736	0.0403811427367167	0.042175	SA906	SA906a	184-hTert	184-hTert
SA906-A96175C-R51-C45	1057899	0.0293190991511896	0.030424	SA906	SA906a	184-hTert	184-hTert
SA906-A96175C-R51-C51	1549047	0.0370251019687	0.038539	SA906	SA906a	184-hTert	184-hTert
SA906-A96175C-R51-C52	1593131	0.0426768701606082	0.044679	SA906	SA906a	184-hTert	184-hTert
SA906-A96175C-R51-C59	1739503	0.0445296069582525	0.046854	SA906	SA906a	184-hTert	184-hTert
SA906-A96175C-R51-C61	1698944	0.0446407367551546	0.0471209999999999	SA906	SA906a	184-hTert	184-hTert
SA906-A96175C-R51-C63	1894363	0.0486995509750295	0.051279	SA906	SA906a	184-hTert	184-hTert
SA906-A96175C-R51-C66	1978656	0.0520399759127073	0.054955	SA906	SA906a	184-hTert	184-hTert
SA906-A96175C-R51-C70	1558661	0.0411187907052395	0.043007	SA906	SA906a	184-hTert	184-hTert
SA906-A96175C-R52-C07	2315985	0.0585197793028409	0.061831	SA906	SA906a	184-hTert	184-hTert
SA906-A96175C-R52-C09	2089039	0.0471198178893985	0.04931	SA906	SA906a	184-hTert	184-hTert
SA906-A96175C-R52-C13	2341709	0.052133347310274	0.054817	SA906	SA906a	184-hTert	184-hTert
SA906-A96175C-R52-C14	2167249	0.0573837510331223	0.060886	SA906	SA906a	184-hTert	184-hTert
SA906-A96175C-R52-C15	2156809	0.0544540364658254	0.057427	SA906	SA906a	184-hTert	184-hTert
SA906-A96175C-R52-C17	2536292	0.0626663554247187	0.066659	SA906	SA906a	184-hTert	184-hTert
SA906-A96175C-R52-C26	2095064	0.0532869112750237	0.056165	SA906	SA906a	184-hTert	184-hTert
SA906-A96175C-R52-C28	2039571	0.0455691400360172	0.047665	SA906	SA906a	184-hTert	184-hTert
SA906-A96175C-R52-C29	2045451	0.0521370191387642	0.054949	SA906	SA906a	184-hTert	184-hTert
SA906-A96175C-R52-C33	1267151	0.0323939806219811	0.0336399999999999	SA906	SA906a	184-hTert	184-hTert
SA906-A96175C-R52-C34	1159636	0.0262411986059033	0.027219	SA906	SA906a	184-hTert	184-hTert
SA906-A96175C-R52-C35	1938202	0.0434335834327221	0.045398	SA906	SA906a	184-hTert	184-hTert
SA906-A96175C-R52-C39	1866862	0.0482347894322408	0.050677	SA906	SA906a	184-hTert	184-hTert
SA906-A96175C-R52-C40	2162301	0.0538519037173908	0.056953	SA906	SA906a	184-hTert	184-hTert
SA906-A96175C-R52-C41	2344285	0.0572651089802134	0.0604409999999999	SA906	SA906a	184-hTert	184-hTert
SA906-A96175C-R52-C42	2108218	0.0555690956243109	0.058726	SA906	SA906a	184-hTert	184-hTert
SA906-A96175C-R52-C45	1102375	0.0282829094305196	0.0292529999999999	SA906	SA906a	184-hTert	184-hTert
SA906-A96175C-R52-C48	2148384	0.0537502126734476	0.056811	SA906	SA906a	184-hTert	184-hTert
SA906-A96175C-R52-C51	2048272	0.0522790123313897	0.055072	SA906	SA906a	184-hTert	184-hTert
SA906-A96175C-R52-C54	2262158	0.0569528953479944	0.060162	SA906	SA906a	184-hTert	184-hTert
SA906-A96175C-R52-C58	1607531	0.0366124609125715	0.038166	SA906	SA906a	184-hTert	184-hTert
SA906-A96175C-R52-C59	1455928	0.0309398168101343	0.032191	SA906	SA906a	184-hTert	184-hTert
SA906-A96175C-R52-C60	705553	0.0178135266791691	0.018384	SA906	SA906a	184-hTert	184-hTert
SA906-A96175C-R52-C64	1613945	0.040774252136667	0.04285	SA906	SA906a	184-hTert	184-hTert
SA906-A96175C-R52-C70	1497874	0.0392758158959548	0.041075	SA906	SA906a	184-hTert	184-hTert
SA906-A96175C-R53-C07	2217316	0.0491433228116731	0.0515679999999999	SA906	SA906a	184-hTert	184-hTert
SA906-A96175C-R53-C08	2184936	0.0486120501746249	0.050877	SA906	SA906a	184-hTert	184-hTert
SA906-A96175C-R53-C10	1999024	0.0516078108798594	0.054314	SA906	SA906a	184-hTert	184-hTert
SA906-A96175C-R53-C11	2049547	0.0496815387266468	0.052235	SA906	SA906a	184-hTert	184-hTert
SA906-A96175C-R53-C12	1543810	0.0412888603481881	0.043203	SA906	SA906a	184-hTert	184-hTert
SA906-A96175C-R53-C15	1850117	0.0420304052929694	0.0439079999999999	SA906	SA906a	184-hTert	184-hTert
SA906-A96175C-R53-C16	2622469	0.0653098279402846	0.069361	SA906	SA906a	184-hTert	184-hTert
SA906-A96175C-R53-C18	2109667	0.0535759842545096	0.056487	SA906	SA906a	184-hTert	184-hTert
SA906-A96175C-R53-C20	2227817	0.0555841257213857	0.058634	SA906	SA906a	184-hTert	184-hTert
SA906-A96175C-R53-C21	2130706	0.0483060212992448	0.050675	SA906	SA906a	184-hTert	184-hTert
SA906-A96175C-R53-C23	2061423	0.0473395341860851	0.049587	SA906	SA906a	184-hTert	184-hTert
SA906-A96175C-R53-C25	2045121	0.0435114133510734	0.045488	SA906	SA906a	184-hTert	184-hTert
SA906-A96175C-R53-C31	2556389	0.0622978262269541	0.065982	SA906	SA906a	184-hTert	184-hTert
SA906-A96175C-R53-C33	1535170	0.0414089300822953	0.043177	SA906	SA906a	184-hTert	184-hTert
SA906-A96175C-R53-C34	1432807	0.0328150889795342	0.034099	SA906	SA906a	184-hTert	184-hTert
SA906-A96175C-R53-C35	2509395	0.0610812519539444	0.064675	SA906	SA906a	184-hTert	184-hTert
SA906-A96175C-R53-C37	1814083	0.0415829001921656	0.043422	SA906	SA906a	184-hTert	184-hTert
SA906-A96175C-R53-C39	2276185	0.0501217242560455	0.052612	SA906	SA906a	184-hTert	184-hTert
SA906-A96175C-R53-C47	1725881	0.0369890207298098	0.038563	SA906	SA906a	184-hTert	184-hTert
SA906-A96175C-R53-C54	1570637	0.0325647819079105	0.033996	SA906	SA906a	184-hTert	184-hTert
SA906-A96175C-R53-C55	1639333	0.0348169476019389	0.036306	SA906	SA906a	184-hTert	184-hTert
SA906-A96175C-R53-C58	1244831	0.0286917945331778	0.029999	SA906	SA906a	184-hTert	184-hTert
SA906-A96175C-R53-C59	1783535	0.0384757213612589	0.040162	SA906	SA906a	184-hTert	184-hTert
SA906-A96175C-R53-C61	1936384	0.0414432844901615	0.043286	SA906	SA906a	184-hTert	184-hTert
SA906-A96175C-R53-C63	1987810	0.0462536918775498	0.04874	SA906	SA906a	184-hTert	184-hTert
SA906-A96175C-R53-C64	2448811	0.0603400784157144	0.063916	SA906	SA906a	184-hTert	184-hTert
SA906-A96175C-R54-C08	2009943	0.0515277528712664	0.054291	SA906	SA906a	184-hTert	184-hTert
SA906-A96175C-R54-C09	2232064	0.0562482219282237	0.059408	SA906	SA906a	184-hTert	184-hTert
SA906-A96175C-R54-C10	1571773	0.04150773853667	0.0434779999999999	SA906	SA906a	184-hTert	184-hTert
SA906-A96175C-R54-C11	1692954	0.0411261392491481	0.0429779999999999	SA906	SA906a	184-hTert	184-hTert
SA906-A96175C-R54-C12	1751131	0.0418875422271053	0.043769	SA906	SA906a	184-hTert	184-hTert
SA906-A96175C-R54-C13	2599471	0.0645603762945687	0.068476	SA906	SA906a	184-hTert	184-hTert
SA906-A96175C-R54-C14	1756511	0.0393312745037152	0.041052	SA906	SA906a	184-hTert	184-hTert
SA906-A96175C-R54-C17	1978656	0.0507935215637629	0.053486	SA906	SA906a	184-hTert	184-hTert
SA906-A96175C-R54-C19	1447177	0.0339107634387571	0.035246	SA906	SA906a	184-hTert	184-hTert
SA906-A96175C-R54-C22	1891444	0.0486016486967895	0.051162	SA906	SA906a	184-hTert	184-hTert
SA906-A96175C-R54-C23	563981	0.0161991072236133	0.01671	SA906	SA906a	184-hTert	184-hTert
SA906-A96175C-R54-C25	2192136	0.0555288273350605	0.058634	SA906	SA906a	184-hTert	184-hTert
SA906-A96175C-R54-C27	1376921	0.0367615464344357	0.038401	SA906	SA906a	184-hTert	184-hTert
SA906-A96175C-R54-C29	1644802	0.0390002887836035	0.04057	SA906	SA906a	184-hTert	184-hTert
SA906-A96175C-R54-C33	1265252	0.0342299632840573	0.035549	SA906	SA906a	184-hTert	184-hTert
SA906-A96175C-R54-C34	1332135	0.0345937190000648	0.036139	SA906	SA906a	184-hTert	184-hTert
SA906-A96175C-R54-C38	1770301	0.0456922044099778	0.047967	SA906	SA906a	184-hTert	184-hTert
SA906-A96175C-R54-C40	2008417	0.0512166918559953	0.053896	SA906	SA906a	184-hTert	184-hTert
SA906-A96175C-R54-C41	1722796	0.0387514219595651	0.040381	SA906	SA906a	184-hTert	184-hTert
SA906-A96175C-R54-C42	2168525	0.0544478164532894	0.0574029999999999	SA906	SA906a	184-hTert	184-hTert
SA906-A96175C-R54-C43	1975541	0.0445193869948972	0.046542	SA906	SA906a	184-hTert	184-hTert
SA906-A96175C-R54-C46	1259506	0.0279128174628957	0.0290589999999999	SA906	SA906a	184-hTert	184-hTert
SA906-A96175C-R54-C47	1540097	0.0342271382904295	0.035626	SA906	SA906a	184-hTert	184-hTert
SA906-A96175C-R54-C57	147694	0.0029070915798981	0.002956	SA906	SA906a	184-hTert	184-hTert
SA906-A96175C-R54-C58	901233	0.0210140552655315	0.021818	SA906	SA906a	184-hTert	184-hTert
SA906-A96175C-R54-C59	997705	0.0211000421653599	0.021899	SA906	SA906a	184-hTert	184-hTert
SA906-A96175C-R54-C64	499645	0.0127112021200201	0.013078	SA906	SA906a	184-hTert	184-hTert
SA906-A96175C-R54-C65	1322041	0.0327607896209816	0.034047	SA906	SA906a	184-hTert	184-hTert
SA906-A96175C-R54-C67	1493151	0.0397046529306256	0.04158	SA906	SA906a	184-hTert	184-hTert
SA906-A96175C-R54-C70	579685	0.0162890884892001	0.016788	SA906	SA906a	184-hTert	184-hTert
SA906-A96175C-R55-C07	1978502	0.05116284558551	0.0538649999999999	SA906	SA906a	184-hTert	184-hTert
SA906-A96175C-R55-C09	1804824	0.0415393087916664	0.043404	SA906	SA906a	184-hTert	184-hTert
SA906-A96175C-R55-C10	1599039	0.0426793530692545	0.044688	SA906	SA906a	184-hTert	184-hTert
SA906-A96175C-R55-C11	1562531	0.038195848024311	0.039763	SA906	SA906a	184-hTert	184-hTert
SA906-A96175C-R55-C13	2319824	0.0578032240150241	0.061103	SA906	SA906a	184-hTert	184-hTert
SA906-A96175C-R55-C14	1716363	0.0393896813255099	0.041193	SA906	SA906a	184-hTert	184-hTert
SA906-A96175C-R55-C15	1663128	0.0395979353318522	0.041315	SA906	SA906a	184-hTert	184-hTert
SA906-A96175C-R55-C16	1876322	0.045017074217155	0.047079	SA906	SA906a	184-hTert	184-hTert
SA906-A96175C-R55-C20	1502965	0.0364195476723177	0.037926	SA906	SA906a	184-hTert	184-hTert
SA906-A96175C-R55-C21	1598091	0.038698270331032	0.040359	SA906	SA906a	184-hTert	184-hTert
SA906-A96175C-R55-C23	1724463	0.0452296887598124	0.047491	SA906	SA906a	184-hTert	184-hTert
SA906-A96175C-R55-C24	2025026	0.0468868824516413	0.049009	SA906	SA906a	184-hTert	184-hTert
SA906-A96175C-R55-C25	1749345	0.0407091764030646	0.042464	SA906	SA906a	184-hTert	184-hTert
SA906-A96175C-R55-C26	1667252	0.0389636605578092	0.040678	SA906	SA906a	184-hTert	184-hTert
SA906-A96175C-R55-C32	1743454	0.0418597659738068	0.043705	SA906	SA906a	184-hTert	184-hTert
SA906-A96175C-R55-C33	1219923	0.033187996865062	0.034616	SA906	SA906a	184-hTert	184-hTert
SA906-A96175C-R55-C34	1125672	0.0272785206976753	0.028301	SA906	SA906a	184-hTert	184-hTert
SA906-A96175C-R55-C40	1999933	0.0507947991464489	0.053585	SA906	SA906a	184-hTert	184-hTert
SA906-A96175C-R55-C42	1895909	0.0439465150787675	0.046008	SA906	SA906a	184-hTert	184-hTert
SA906-A96175C-R55-C44	1869997	0.0474411770588779	0.049846	SA906	SA906a	184-hTert	184-hTert
SA906-A96175C-R55-C45	986838	0.0257559060300975	0.026692	SA906	SA906a	184-hTert	184-hTert
SA906-A96175C-R55-C46	1737690	0.0413305510826421	0.043203	SA906	SA906a	184-hTert	184-hTert
SA906-A96175C-R55-C48	1120407	0.0258655952303479	0.027019	SA906	SA906a	184-hTert	184-hTert
SA906-A96175C-R55-C50	1015707	0.023942922997966	0.02485	SA906	SA906a	184-hTert	184-hTert
SA906-A96175C-R55-C54	1207124	0.0261800051877746	0.027213	SA906	SA906a	184-hTert	184-hTert
SA906-A96175C-R55-C55	1752846	0.0454906926193677	0.047779	SA906	SA906a	184-hTert	184-hTert
SA906-A96175C-R55-C57	1775922	0.0410810454672608	0.042861	SA906	SA906a	184-hTert	184-hTert
SA906-A96175C-R55-C64	2048642	0.051846798778325	0.0547429999999999	SA906	SA906a	184-hTert	184-hTert
SA906-A96175C-R55-C67	1701362	0.0443410374991312	0.046542	SA906	SA906a	184-hTert	184-hTert
SA906-A96175C-R55-C69	1348328	0.0321045543873918	0.0333959999999999	SA906	SA906a	184-hTert	184-hTert
SA906-A96175C-R56-C08	2088772	0.0527414595645587	0.0556399999999999	SA906	SA906a	184-hTert	184-hTert
SA906-A96175C-R56-C09	2098677	0.0524662986227641	0.0552799999999999	SA906	SA906a	184-hTert	184-hTert
SA906-A96175C-R56-C10	1450063	0.0395723037419479	0.041481	SA906	SA906a	184-hTert	184-hTert
SA906-A96175C-R56-C11	1578946	0.0429121858815173	0.045148	SA906	SA906a	184-hTert	184-hTert
SA906-A96175C-R56-C12	1707355	0.0410086435299935	0.042775	SA906	SA906a	184-hTert	184-hTert
SA906-A96175C-R56-C13	2407660	0.0590622007686891	0.062579	SA906	SA906a	184-hTert	184-hTert
SA906-A96175C-R56-C17	2032269	0.0466167079220514	0.048812	SA906	SA906a	184-hTert	184-hTert
SA906-A96175C-R56-C18	1416275	0.0340404719408174	0.035403	SA906	SA906a	184-hTert	184-hTert
SA906-A96175C-R56-C19	1396376	0.0330105821688678	0.034369	SA906	SA906a	184-hTert	184-hTert
SA906-A96175C-R56-C21	1954663	0.0502451464229714	0.052922	SA906	SA906a	184-hTert	184-hTert
SA906-A96175C-R56-C23	1993451	0.0505563561404896	0.053326	SA906	SA906a	184-hTert	184-hTert
SA906-A96175C-R56-C26	1931273	0.0491769913042448	0.051757	SA906	SA906a	184-hTert	184-hTert
SA906-A96175C-R56-C29	1656395	0.0394031343410067	0.041171	SA906	SA906a	184-hTert	184-hTert
SA906-A96175C-R56-C30	1496906	0.0352634456464452	0.036788	SA906	SA906a	184-hTert	184-hTert
SA906-A96175C-R56-C31	1931826	0.0450792481625419	0.047177	SA906	SA906a	184-hTert	184-hTert
SA906-A96175C-R56-C32	1763642	0.0405904079881523	0.04238	SA906	SA906a	184-hTert	184-hTert
SA906-A96175C-R56-C34	1000680	0.0235918753899548	0.024458	SA906	SA906a	184-hTert	184-hTert
SA906-A96175C-R56-C35	1993031	0.0500680092344919	0.052747	SA906	SA906a	184-hTert	184-hTert
SA906-A96175C-R56-C37	1552131	0.0361654724299029	0.037644	SA906	SA906a	184-hTert	184-hTert
SA906-A96175C-R56-C38	1598426	0.0417433122175805	0.04372	SA906	SA906a	184-hTert	184-hTert
SA906-A96175C-R56-C39	1909829	0.0496661134865117	0.0525429999999999	SA906	SA906a	184-hTert	184-hTert
SA906-A96175C-R56-C41	1809007	0.041347092636829	0.043116	SA906	SA906a	184-hTert	184-hTert
SA906-A96175C-R56-C43	1957547	0.0444547905293352	0.04661	SA906	SA906a	184-hTert	184-hTert
SA906-A96175C-R56-C44	1858071	0.0436906093326354	0.045669	SA906	SA906a	184-hTert	184-hTert
SA906-A96175C-R56-C46	1927204	0.0449342666132566	0.046959	SA906	SA906a	184-hTert	184-hTert
SA906-A96175C-R56-C48	1771564	0.0415368932528175	0.043404	SA906	SA906a	184-hTert	184-hTert
SA906-A96175C-R56-C50	1524036	0.035844737740048	0.03729	SA906	SA906a	184-hTert	184-hTert
SA906-A96175C-R56-C51	1787140	0.0461984674932819	0.048626	SA906	SA906a	184-hTert	184-hTert
SA906-A96175C-R56-C53	466484	0.0131633571331081	0.013529	SA906	SA906a	184-hTert	184-hTert
SA906-A96175C-R56-C57	1839290	0.0414688347476162	0.043363	SA906	SA906a	184-hTert	184-hTert
SA906-A96175C-R56-C60	1836324	0.0421468360108195	0.0439709999999999	SA906	SA906a	184-hTert	184-hTert
SA906-A96175C-R56-C61	1696757	0.0458371447694388	0.04834	SA906	SA906a	184-hTert	184-hTert
SA906-A96175C-R56-C62	1669939	0.0404041350362689	0.042174	SA906	SA906a	184-hTert	184-hTert
SA906-A96175C-R56-C65	1299176	0.0321440480985055	0.033382	SA906	SA906a	184-hTert	184-hTert
SA906-A96175C-R56-C67	1552294	0.0351694302215409	0.036675	SA906	SA906a	184-hTert	184-hTert
SA906-A96175C-R56-C68	1671544	0.0403105178960216	0.042079	SA906	SA906a	184-hTert	184-hTert
SA906-A96175C-R56-C70	1453295	0.0390058145032536	0.040855	SA906	SA906a	184-hTert	184-hTert
SA906-A96175C-R57-C14	2343493	0.056878197950688	0.060203	SA906	SA906a	184-hTert	184-hTert
SA906-A96175C-R57-C15	2173201	0.053439606142509	0.056474	SA906	SA906a	184-hTert	184-hTert
SA906-A96175C-R57-C18	1646692	0.0376828224794288	0.039292	SA906	SA906a	184-hTert	184-hTert
SA906-A96175C-R57-C19	1707590	0.0452425546457798	0.047652	SA906	SA906a	184-hTert	184-hTert
SA906-A96175C-R57-C21	2181503	0.0541195014394976	0.057185	SA906	SA906a	184-hTert	184-hTert
SA906-A96175C-R57-C25	2313537	0.0513223880867525	0.053882	SA906	SA906a	184-hTert	184-hTert
SA906-A96175C-R57-C26	2212552	0.0542228156417714	0.0573529999999999	SA906	SA906a	184-hTert	184-hTert
SA906-A96175C-R57-C29	1855285	0.0423096499614973	0.0442	SA906	SA906a	184-hTert	184-hTert
SA906-A96175C-R57-C30	2229875	0.0550635400984124	0.0581649999999999	SA906	SA906a	184-hTert	184-hTert
SA906-A96175C-R57-C33	1263742	0.0320239762700004	0.033194	SA906	SA906a	184-hTert	184-hTert
SA906-A96175C-R57-C36	1055694	0.0276233430571559	0.028709	SA906	SA906a	184-hTert	184-hTert
SA906-A96175C-R57-C37	1812928	0.0411481555593042	0.042986	SA906	SA906a	184-hTert	184-hTert
SA906-A96175C-R57-C46	2199935	0.0538919580289946	0.056863	SA906	SA906a	184-hTert	184-hTert
SA906-A96175C-R57-C48	1946076	0.0435782005567821	0.045592	SA906	SA906a	184-hTert	184-hTert
SA906-A96175C-R57-C49	2027616	0.0468298834142652	0.049063	SA906	SA906a	184-hTert	184-hTert
SA906-A96175C-R57-C52	1675261	0.0393227722956598	0.0410279999999999	SA906	SA906a	184-hTert	184-hTert
SA906-A96175C-R57-C59	1093682	0.0238641352416666	0.024906	SA906	SA906a	184-hTert	184-hTert
SA906-A96175C-R57-C60	2340232	0.0562037100398712	0.059473	SA906	SA906a	184-hTert	184-hTert
SA906-A96175C-R57-C61	2116016	0.0469370181472763	0.049239	SA906	SA906a	184-hTert	184-hTert
SA906-A96175C-R57-C62	1956825	0.0487859218477964	0.0514049999999999	SA906	SA906a	184-hTert	184-hTert
SA906-A96175C-R57-C68	1831263	0.0422672244424656	0.043974	SA906	SA906a	184-hTert	184-hTert
SA906-A96175C-R58-C08	1501703	0.0362425239303882	0.037743	SA906	SA906a	184-hTert	184-hTert
SA906-A96175C-R58-C09	1319995	0.0352205813510648	0.036887	SA906	SA906a	184-hTert	184-hTert
SA906-A96175C-R58-C12	1200427	0.0303315980906258	0.0314459999999999	SA906	SA906a	184-hTert	184-hTert
SA906-A96175C-R58-C16	1515705	0.0392994585060382	0.041165	SA906	SA906a	184-hTert	184-hTert
SA906-A96175C-R58-C19	1357241	0.0353227359550646	0.036953	SA906	SA906a	184-hTert	184-hTert
SA906-A96175C-R58-C22	1321315	0.0329462202758646	0.034238	SA906	SA906a	184-hTert	184-hTert
SA906-A96175C-R58-C23	1304503	0.034718596075361	0.036263	SA906	SA906a	184-hTert	184-hTert
SA906-A96175C-R58-C24	1824234	0.0456397718580385	0.047994	SA906	SA906a	184-hTert	184-hTert
SA906-A96175C-R58-C25	1666983	0.042811605566565	0.044936	SA906	SA906a	184-hTert	184-hTert
SA906-A96175C-R58-C27	1017563	0.027644941884008	0.028745	SA906	SA906a	184-hTert	184-hTert
SA906-A96175C-R58-C28	1485417	0.0352377683288545	0.036687	SA906	SA906a	184-hTert	184-hTert
SA906-A96175C-R58-C30	1222684	0.0288310671030014	0.0299089999999999	SA906	SA906a	184-hTert	184-hTert
SA906-A96175C-R58-C31	1661062	0.0416594748680746	0.043697	SA906	SA906a	184-hTert	184-hTert
SA906-A96175C-R58-C32	1514157	0.0395088801391796	0.041394	SA906	SA906a	184-hTert	184-hTert
SA906-A96175C-R58-C35	1571535	0.0401517737094247	0.042004	SA906	SA906a	184-hTert	184-hTert
SA906-A96175C-R58-C36	740412	0.0198079096975291	0.0205	SA906	SA906a	184-hTert	184-hTert
SA906-A96175C-R58-C37	1314142	0.0317880493339866	0.033059	SA906	SA906a	184-hTert	184-hTert
SA906-A96175C-R58-C38	1234591	0.0302182817423726	0.031355	SA906	SA906a	184-hTert	184-hTert
SA906-A96175C-R58-C42	1471359	0.038985893289076	0.040989	SA906	SA906a	184-hTert	184-hTert
SA906-A96175C-R58-C43	1720790	0.043198308552571	0.045398	SA906	SA906a	184-hTert	184-hTert
SA906-A96175C-R58-C44	1421945	0.0368583774281776	0.038554	SA906	SA906a	184-hTert	184-hTert
SA906-A96175C-R58-C49	1287807	0.0316931636867773	0.032931	SA906	SA906a	184-hTert	184-hTert
SA906-A96175C-R58-C51	1452617	0.0381827863121451	0.040004	SA906	SA906a	184-hTert	184-hTert
SA906-A96175C-R58-C58	636658	0.014363652000728	0.014879	SA906	SA906a	184-hTert	184-hTert
SA906-A96175C-R58-C62	1113457	0.0291522957216817	0.030379	SA906	SA906a	184-hTert	184-hTert
SA906-A96175C-R58-C64	894063	0.0194314249295469	0.0201389999999999	SA906	SA906a	184-hTert	184-hTert
SA906-A96175C-R58-C65	995972	0.0254397559771272	0.026331	SA906	SA906a	184-hTert	184-hTert
SA906-A96175C-R58-C67	940489	0.0212328140733362	0.021987	SA906	SA906a	184-hTert	184-hTert
SA906-A96175C-R58-C69	565984	0.0117733346043582	0.012154	SA906	SA906a	184-hTert	184-hTert
SA906-A96175C-R58-C70	1219640	0.0304350445890302	0.031977	SA906	SA906a	184-hTert	184-hTert
SA906-A96175C-R59-C07	1800264	0.0453736164779149	0.047715	SA906	SA906a	184-hTert	184-hTert
SA906-A96175C-R59-C08	1635628	0.0378823452902179	0.039536	SA906	SA906a	184-hTert	184-hTert
SA906-A96175C-R59-C09	1551561	0.0356021925068412	0.037121	SA906	SA906a	184-hTert	184-hTert
SA906-A96175C-R59-C10	1247270	0.0337011428378203	0.035095	SA906	SA906a	184-hTert	184-hTert
SA906-A96175C-R59-C14	1556075	0.0358867290205929	0.03738	SA906	SA906a	184-hTert	184-hTert
SA906-A96175C-R59-C15	1525223	0.0356125559364489	0.037126	SA906	SA906a	184-hTert	184-hTert
SA906-A96175C-R59-C19	1447781	0.036862838146523	0.038539	SA906	SA906a	184-hTert	184-hTert
SA906-A96175C-R59-C21	1574549	0.0400525153085795	0.042031	SA906	SA906a	184-hTert	184-hTert
SA906-A96175C-R59-C26	1579960	0.0399488255109587	0.04188	SA906	SA906a	184-hTert	184-hTert
SA906-A96175C-R59-C28	1590329	0.0364961809913664	0.038028	SA906	SA906a	184-hTert	184-hTert
SA906-A96175C-R59-C32	1579350	0.0394515826501105	0.041313	SA906	SA906a	184-hTert	184-hTert
SA906-A96175C-R59-C35	1483673	0.0391642228880625	0.0410899999999999	SA906	SA906a	184-hTert	184-hTert
SA906-A96175C-R59-C36	725239	0.017530521519309	0.01804	SA906	SA906a	184-hTert	184-hTert
SA906-A96175C-R59-C37	1303080	0.030606502119618	0.031809	SA906	SA906a	184-hTert	184-hTert
SA906-A96175C-R59-C42	430374	0.0090972921078907	0.009343	SA906	SA906a	184-hTert	184-hTert
SA906-A96175C-R59-C44	879235	0.0241117353040744	0.024999	SA906	SA906a	184-hTert	184-hTert
SA906-A96175C-R59-C45	384294	0.010373335062403	0.010654	SA906	SA906a	184-hTert	184-hTert
SA906-A96175C-R59-C46	831134	0.0203626922994638	0.021044	SA906	SA906a	184-hTert	184-hTert
SA906-A96175C-R59-C47	687483	0.0157428601062007	0.016247	SA906	SA906a	184-hTert	184-hTert
SA906-A96175C-R59-C51	1007227	0.0277421544072241	0.028855	SA906	SA906a	184-hTert	184-hTert
SA906-A96175C-R59-C52	570942	0.0166471928216867	0.017174	SA906	SA906a	184-hTert	184-hTert
SA906-A96175C-R59-C54	800075	0.0225188148424067	0.023284	SA906	SA906a	184-hTert	184-hTert
SA906-A96175C-R59-C56	818436	0.0229128042385186	0.023765	SA906	SA906a	184-hTert	184-hTert
SA906-A96175C-R59-C59	498846	0.0109693416971384	0.011287	SA906	SA906a	184-hTert	184-hTert
SA906-A96175C-R59-C61	1038017	0.0278507862856286	0.029008	SA906	SA906a	184-hTert	184-hTert
SA906-A96175C-R59-C62	479751	0.0110827735863394	0.011387	SA906	SA906a	184-hTert	184-hTert
SA906-A96175C-R59-C63	1030549	0.0277818097360382	0.028829	SA906	SA906a	184-hTert	184-hTert
SA906-A96175C-R59-C68	987856	0.0269780150984812	0.028009	SA906	SA906a	184-hTert	184-hTert
SA906-A96175C-R60-C07	1124451	0.0303167310075167	0.031564	SA906	SA906a	184-hTert	184-hTert
SA906-A96175C-R60-C08	1557755	0.0395906663750617	0.041549	SA906	SA906a	184-hTert	184-hTert
SA906-A96175C-R60-C12	1250886	0.0329194447956701	0.03437	SA906	SA906a	184-hTert	184-hTert
SA906-A96175C-R60-C14	1490474	0.0385991833217439	0.040297	SA906	SA906a	184-hTert	184-hTert
SA906-A96175C-R60-C16	1530409	0.0357270870354527	0.037229	SA906	SA906a	184-hTert	184-hTert
SA906-A96175C-R60-C18	1135552	0.0276255753361933	0.028651	SA906	SA906a	184-hTert	184-hTert
SA906-A96175C-R60-C22	1224565	0.0297624151072354	0.030873	SA906	SA906a	184-hTert	184-hTert
SA906-A96175C-R60-C23	1498633	0.0359241032010866	0.037403	SA906	SA906a	184-hTert	184-hTert
SA906-A96175C-R60-C25	1491267	0.0346204400259153	0.036037	SA906	SA906a	184-hTert	184-hTert
SA906-A96175C-R60-C30	1442468	0.0367042953711856	0.038432	SA906	SA906a	184-hTert	184-hTert
SA906-A96175C-R60-C33	909356	0.0239126153158044	0.024768	SA906	SA906a	184-hTert	184-hTert
SA906-A96175C-R60-C34	745450	0.0190573134633904	0.019763	SA906	SA906a	184-hTert	184-hTert
SA906-A96175C-R60-C40	1406555	0.0333255279430768	0.034694	SA906	SA906a	184-hTert	184-hTert
SA906-A96175C-R60-C41	1537106	0.0387893204376529	0.0407	SA906	SA906a	184-hTert	184-hTert
SA906-A96175C-R60-C43	1503566	0.0375854762638169	0.039349	SA906	SA906a	184-hTert	184-hTert
SA906-A96175C-R60-C44	1384195	0.0331394166088938	0.034479	SA906	SA906a	184-hTert	184-hTert
SA906-A96175C-R60-C47	1391412	0.0330237294022791	0.034463	SA906	SA906a	184-hTert	184-hTert
SA906-A96175C-R60-C49	1320358	0.0343935734549828	0.035923	SA906	SA906a	184-hTert	184-hTert
SA906-A96175C-R60-C51	1238059	0.0288534851884776	0.029947	SA906	SA906a	184-hTert	184-hTert
SA906-A96175C-R60-C53	315007	0.0088052873204868	0.009068	SA906	SA906a	184-hTert	184-hTert
SA906-A96175C-R60-C54	1309639	0.0337606858704464	0.035305	SA906	SA906a	184-hTert	184-hTert
SA906-A96175C-R60-C55	1449480	0.0371119957427956	0.038917	SA906	SA906a	184-hTert	184-hTert
SA906-A96175C-R60-C56	1519689	0.0356866299013299	0.037139	SA906	SA906a	184-hTert	184-hTert
SA906-A96175C-R60-C58	1125620	0.0269200543834276	0.027905	SA906	SA906a	184-hTert	184-hTert
SA906-A96175C-R60-C61	1382623	0.0352990291167806	0.0369209999999999	SA906	SA906a	184-hTert	184-hTert
SA906-A96175C-R60-C62	1351976	0.0351258416135721	0.036668	SA906	SA906a	184-hTert	184-hTert
SA906-A96175C-R60-C63	1432920	0.0363529737461229	0.038049	SA906	SA906a	184-hTert	184-hTert
SA906-A96175C-R60-C66	1143147	0.0287957764992981	0.029886	SA906	SA906a	184-hTert	184-hTert
SA906-A96175C-R60-C67	1259369	0.033051147513546	0.034558	SA906	SA906a	184-hTert	184-hTert
SA906-A96175C-R60-C68	1185409	0.031852277534594	0.033322	SA906	SA906a	184-hTert	184-hTert
SA906-A96175C-R61-C07	1649262	0.0379858773098677	0.039631	SA906	SA906a	184-hTert	184-hTert
SA906-A96175C-R61-C12	1442749	0.0369372238276167	0.038676	SA906	SA906a	184-hTert	184-hTert
SA906-A96175C-R61-C13	1877543	0.0416987835740452	0.043557	SA906	SA906a	184-hTert	184-hTert
SA906-A96175C-R61-C15	1474205	0.0344643892349482	0.035914	SA906	SA906a	184-hTert	184-hTert
SA906-A96175C-R61-C17	1768756	0.0404088949044401	0.042194	SA906	SA906a	184-hTert	184-hTert
SA906-A96175C-R61-C22	1430044	0.0363433765170604	0.038047	SA906	SA906a	184-hTert	184-hTert
SA906-A96175C-R61-C25	1633064	0.0408111062083623	0.042776	SA906	SA906a	184-hTert	184-hTert
SA906-A96175C-R61-C26	1579917	0.0389923178544683	0.040985	SA906	SA906a	184-hTert	184-hTert
SA906-A96175C-R61-C30	1280112	0.0325984385322278	0.033986	SA906	SA906a	184-hTert	184-hTert
SA906-A96175C-R61-C31	1587739	0.0353349944656566	0.036847	SA906	SA906a	184-hTert	184-hTert
SA906-A96175C-R61-C36	553187	0.0144191071178252	0.0149819999999999	SA906	SA906a	184-hTert	184-hTert
SA906-A96175C-R61-C37	1373708	0.0318020772616921	0.033062	SA906	SA906a	184-hTert	184-hTert
SA906-A96175C-R61-C46	1492227	0.034353882172339	0.035688	SA906	SA906a	184-hTert	184-hTert
SA906-A96175C-R61-C47	1227745	0.0290777753009933	0.030373	SA906	SA906a	184-hTert	184-hTert
SA906-A96175C-R61-C49	1325071	0.0310603556893591	0.032307	SA906	SA906a	184-hTert	184-hTert
SA906-A96175C-R61-C50	1188131	0.027130446071838	0.0281259999999999	SA906	SA906a	184-hTert	184-hTert
SA906-A96175C-R61-C56	1305438	0.0292500772229793	0.030468	SA906	SA906a	184-hTert	184-hTert
SA906-A96175C-R61-C57	1415420	0.0333994713571587	0.034705	SA906	SA906a	184-hTert	184-hTert
SA906-A96175C-R61-C59	1410850	0.0347437679449381	0.036308	SA906	SA906a	184-hTert	184-hTert
SA906-A96175C-R61-C61	1444570	0.0355036196722242	0.0371769999999999	SA906	SA906a	184-hTert	184-hTert
SA906-A96175C-R61-C62	1093411	0.0280237461976045	0.029115	SA906	SA906a	184-hTert	184-hTert
SA906-A96175C-R61-C63	658205	0.0165673292430271	0.017044	SA906	SA906a	184-hTert	184-hTert
SA906-A96175C-R61-C68	1112555	0.0269815357812602	0.0280459999999999	SA906	SA906a	184-hTert	184-hTert
SA906-A96175C-R61-C70	1156205	0.0290547728785181	0.0303009999999999	SA906	SA906a	184-hTert	184-hTert
SA906-A96175C-R62-C08	1434797	0.033173168528313	0.034587	SA906	SA906a	184-hTert	184-hTert
SA906-A96175C-R62-C09	1457637	0.0365879843830791	0.038323	SA906	SA906a	184-hTert	184-hTert
SA906-A96175C-R62-C10	1076506	0.0266252741698116	0.027597	SA906	SA906a	184-hTert	184-hTert
SA906-A96175C-R62-C11	1301812	0.031566439352581	0.032854	SA906	SA906a	184-hTert	184-hTert
SA906-A96175C-R62-C14	1488803	0.0349919013806641	0.036517	SA906	SA906a	184-hTert	184-hTert
SA906-A96175C-R62-C16	1459004	0.034384346934339	0.035946	SA906	SA906a	184-hTert	184-hTert
SA906-A96175C-R62-C17	1662198	0.0383279577535017	0.04002	SA906	SA906a	184-hTert	184-hTert
SA906-A96175C-R62-C18	1138492	0.0293008625310128	0.030563	SA906	SA906a	184-hTert	184-hTert
SA906-A96175C-R62-C20	1294593	0.030836288630214	0.032034	SA906	SA906a	184-hTert	184-hTert
SA906-A96175C-R62-C21	1337842	0.0341229688757019	0.035666	SA906	SA906a	184-hTert	184-hTert
SA906-A96175C-R62-C23	1207998	0.0292431021800198	0.03038	SA906	SA906a	184-hTert	184-hTert
SA906-A96175C-R62-C24	1642829	0.0372646975916072	0.038852	SA906	SA906a	184-hTert	184-hTert
SA906-A96175C-R62-C26	1423345	0.0336751213408503	0.03508	SA906	SA906a	184-hTert	184-hTert
SA906-A96175C-R62-C27	1197596	0.0307278885318377	0.03202	SA906	SA906a	184-hTert	184-hTert
SA906-A96175C-R62-C30	1256720	0.0299212783254432	0.031075	SA906	SA906a	184-hTert	184-hTert
SA906-A96175C-R62-C32	1433934	0.0337058185810113	0.035132	SA906	SA906a	184-hTert	184-hTert
SA906-A96175C-R62-C33	687438	0.0179537298597689	0.018528	SA906	SA906a	184-hTert	184-hTert
SA906-A96175C-R62-C37	1231318	0.0290392617680714	0.030162	SA906	SA906a	184-hTert	184-hTert
SA906-A96175C-R62-C40	830526	0.0173748700601978	0.017998	SA906	SA906a	184-hTert	184-hTert
SA906-A96175C-R62-C44	1273798	0.0312802102163035	0.032687	SA906	SA906a	184-hTert	184-hTert
SA906-A96175C-R62-C47	1328676	0.0330072552178896	0.034494	SA906	SA906a	184-hTert	184-hTert
SA906-A96175C-R62-C49	1272527	0.0322808450900753	0.033671	SA906	SA906a	184-hTert	184-hTert
SA906-A96175C-R62-C54	1320670	0.031306741699149	0.032549	SA906	SA906a	184-hTert	184-hTert
SA906-A96175C-R62-C61	1021588	0.0258033643871528	0.026917	SA906	SA906a	184-hTert	184-hTert
SA906-A96175C-R62-C62	1193912	0.0284146585742145	0.02948	SA906	SA906a	184-hTert	184-hTert
SA906-A96175C-R62-C64	1095487	0.0276611200601686	0.0288089999999999	SA906	SA906a	184-hTert	184-hTert
SA906-A96175C-R62-C65	922501	0.0242305770229114	0.025168	SA906	SA906a	184-hTert	184-hTert
SA906-A96175C-R62-C67	1368453	0.0312448948288923	0.032529	SA906	SA906a	184-hTert	184-hTert
SA906-A96175C-R62-C68	1382241	0.0309822992269742	0.03224	SA906	SA906a	184-hTert	184-hTert
SA906-A96175C-R62-C70	778369	0.0206353598606229	0.021373	SA906	SA906a	184-hTert	184-hTert
SA906-A96175C-R63-C07	1438491	0.0331454606920108	0.034518	SA906	SA906a	184-hTert	184-hTert
SA906-A96175C-R63-C09	1340122	0.0308073276458672	0.032041	SA906	SA906a	184-hTert	184-hTert
SA906-A96175C-R63-C10	1066856	0.0275876810469012	0.028735	SA906	SA906a	184-hTert	184-hTert
SA906-A96175C-R63-C11	1109166	0.027691761100654	0.028911	SA906	SA906a	184-hTert	184-hTert
SA906-A96175C-R63-C13	1379544	0.0308989872222613	0.032205	SA906	SA906a	184-hTert	184-hTert
SA906-A96175C-R63-C15	1252329	0.0311745139855463	0.032594	SA906	SA906a	184-hTert	184-hTert
SA906-A96175C-R63-C16	1358477	0.0334305955054139	0.035004	SA906	SA906a	184-hTert	184-hTert
SA906-A96175C-R63-C17	1531332	0.0352514060004281	0.03678	SA906	SA906a	184-hTert	184-hTert
SA906-A96175C-R63-C18	894697	0.0238426163509989	0.024793	SA906	SA906a	184-hTert	184-hTert
SA906-A96175C-R63-C19	1165866	0.0293581258115837	0.030607	SA906	SA906a	184-hTert	184-hTert
SA906-A96175C-R63-C26	1300271	0.0322288303705062	0.03371	SA906	SA906a	184-hTert	184-hTert
SA906-A96175C-R63-C27	1047693	0.0254632634985495	0.026386	SA906	SA906a	184-hTert	184-hTert
SA906-A96175C-R63-C28	1365899	0.031170073862113	0.032468	SA906	SA906a	184-hTert	184-hTert
SA906-A96175C-R63-C29	1172921	0.0276418104101621	0.028689	SA906	SA906a	184-hTert	184-hTert
SA906-A96175C-R63-C31	1378718	0.0329146318694202	0.0342079999999999	SA906	SA906a	184-hTert	184-hTert
SA906-A96175C-R63-C32	1333251	0.0310402002516891	0.032417	SA906	SA906a	184-hTert	184-hTert
SA906-A96175C-R63-C34	548043	0.0131911487453242	0.013631	SA906	SA906a	184-hTert	184-hTert
SA906-A96175C-R63-C35	1342975	0.0327169088445134	0.034248	SA906	SA906a	184-hTert	184-hTert
SA906-A96175C-R63-C38	1121352	0.0280307058816464	0.0291959999999999	SA906	SA906a	184-hTert	184-hTert
SA906-A96175C-R63-C41	874938	0.0227173267571689	0.023599	SA906	SA906a	184-hTert	184-hTert
SA906-A96175C-R63-C43	1452497	0.032286222805611	0.033635	SA906	SA906a	184-hTert	184-hTert
SA906-A96175C-R63-C44	1257350	0.0312344102732758	0.032672	SA906	SA906a	184-hTert	184-hTert
SA906-A96175C-R63-C45	649531	0.0178490410343756	0.018465	SA906	SA906a	184-hTert	184-hTert
SA906-A96175C-R63-C47	1292417	0.0320520980989436	0.03344	SA906	SA906a	184-hTert	184-hTert
SA906-A96175C-R63-C51	794833	0.0218680850826212	0.022705	SA906	SA906a	184-hTert	184-hTert
SA906-A96175C-R63-C54	1200813	0.0298753192081792	0.031157	SA906	SA906a	184-hTert	184-hTert
SA906-A96175C-R63-C55	1188895	0.0279832290240768	0.029084	SA906	SA906a	184-hTert	184-hTert
SA906-A96175C-R63-C57	1428170	0.032813706676956	0.034162	SA906	SA906a	184-hTert	184-hTert
SA906-A96175C-R63-C58	1127565	0.0267860216479481	0.02781	SA906	SA906a	184-hTert	184-hTert
SA906-A96175C-R63-C59	1324066	0.0306145665985236	0.0318699999999999	SA906	SA906a	184-hTert	184-hTert
SA906-A96175C-R63-C66	1344243	0.0309708488048843	0.03222	SA906	SA906a	184-hTert	184-hTert
SA906-A96175C-R63-C68	1084037	0.0258203569350092	0.0267649999999999	SA906	SA906a	184-hTert	184-hTert
SA906-A96175C-R63-C69	760842	0.0205491949369776	0.02137	SA906	SA906a	184-hTert	184-hTert
SA906-A96175C-R63-C70	780159	0.020659536542157	0.021361	SA906	SA906a	184-hTert	184-hTert
SA906-A96175C-R64-C09	1313403	0.0292576086776331	0.030425	SA906	SA906a	184-hTert	184-hTert
SA906-A96175C-R64-C10	1017159	0.0261270989528557	0.027159	SA906	SA906a	184-hTert	184-hTert
SA906-A96175C-R64-C13	1587478	0.0381276987618698	0.039986	SA906	SA906a	184-hTert	184-hTert
SA906-A96175C-R64-C16	1492849	0.0341766926239133	0.0356589999999999	SA906	SA906a	184-hTert	184-hTert
SA906-A96175C-R64-C17	1461245	0.0329831626613357	0.034421	SA906	SA906a	184-hTert	184-hTert
SA906-A96175C-R64-C19	1127746	0.0263819002531904	0.027457	SA906	SA906a	184-hTert	184-hTert
SA906-A96175C-R64-C20	1179446	0.0297407918457418	0.030992	SA906	SA906a	184-hTert	184-hTert
SA906-A96175C-R64-C21	1218164	0.0289124665734147	0.0300339999999999	SA906	SA906a	184-hTert	184-hTert
SA906-A96175C-R64-C23	997050	0.0255918075154075	0.026586	SA906	SA906a	184-hTert	184-hTert
SA906-A96175C-R64-C28	1346622	0.0309271394199731	0.032205	SA906	SA906a	184-hTert	184-hTert
SA906-A96175C-R64-C32	1347507	0.0315978193664398	0.032872	SA906	SA906a	184-hTert	184-hTert
SA906-A96175C-R64-C33	652653	0.0170271574316899	0.017557	SA906	SA906a	184-hTert	184-hTert
SA906-A96175C-R64-C34	512602	0.0114016268087962	0.011762	SA906	SA906a	184-hTert	184-hTert
SA906-A96175C-R64-C37	1142524	0.0271038643234442	0.028112	SA906	SA906a	184-hTert	184-hTert
SA906-A96175C-R64-C38	1114300	0.0263849196767516	0.027379	SA906	SA906a	184-hTert	184-hTert
SA906-A96175C-R64-C41	947076	0.0209610781701522	0.021824	SA906	SA906a	184-hTert	184-hTert
SA906-A96175C-R64-C42	711916	0.0145780251394434	0.015115	SA906	SA906a	184-hTert	184-hTert
SA906-A96175C-R64-C44	611338	0.0117417381693887	0.012131	SA906	SA906a	184-hTert	184-hTert
SA906-A96175C-R64-C45	246652	0.0050144380404743	0.005141	SA906	SA906a	184-hTert	184-hTert
SA906-A96175C-R64-C46	1151165	0.0266323298470881	0.0276709999999999	SA906	SA906a	184-hTert	184-hTert
SA906-A96175C-R64-C49	1020197	0.0257903459592091	0.026799	SA906	SA906a	184-hTert	184-hTert
SA906-A96175C-R64-C56	1148297	0.0286346684356658	0.029842	SA906	SA906a	184-hTert	184-hTert
SA906-A96175C-R64-C60	1189422	0.0292027316143413	0.030443	SA906	SA906a	184-hTert	184-hTert
SA906-A96175C-R64-C61	1351357	0.0310065073244759	0.032318	SA906	SA906a	184-hTert	184-hTert
SA906-A96175C-R64-C63	840371	0.0223667270012304	0.023237	SA906	SA906a	184-hTert	184-hTert
SA906-A96175C-R64-C67	1112798	0.0262807677153394	0.027286	SA906	SA906a	184-hTert	184-hTert
SA906-A96175C-R64-C69	910156	0.0231967190651764	0.0241009999999999	SA906	SA906a	184-hTert	184-hTert
SA906-A96175C-R65-C07	1147353	0.029003555775462	0.030253	SA906	SA906a	184-hTert	184-hTert
SA906-A96175C-R65-C10	947581	0.0243101735658457	0.025262	SA906	SA906a	184-hTert	184-hTert
SA906-A96175C-R65-C12	685474	0.0174953876463778	0.018063	SA906	SA906a	184-hTert	184-hTert
SA906-A96175C-R65-C13	1258829	0.0310454282177788	0.032438	SA906	SA906a	184-hTert	184-hTert
SA906-A96175C-R65-C14	1302835	0.0316642435431886	0.033091	SA906	SA906a	184-hTert	184-hTert
SA906-A96175C-R65-C17	1392807	0.0311881443267274	0.032514	SA906	SA906a	184-hTert	184-hTert
SA906-A96175C-R65-C19	1048999	0.0260447489748867	0.027117	SA906	SA906a	184-hTert	184-hTert
SA906-A96175C-R65-C21	903359	0.0233222879898944	0.024242	SA906	SA906a	184-hTert	184-hTert
SA906-A96175C-R65-C24	1454013	0.0322964940817135	0.033662	SA906	SA906a	184-hTert	184-hTert
SA906-A96175C-R65-C25	1385582	0.0310605148635954	0.032356	SA906	SA906a	184-hTert	184-hTert
SA906-A96175C-R65-C27	1067365	0.0250995674728806	0.02605	SA906	SA906a	184-hTert	184-hTert
SA906-A96175C-R65-C29	1071747	0.0269253950979347	0.028045	SA906	SA906a	184-hTert	184-hTert
SA906-A96175C-R65-C32	951979	0.024755411131915	0.025738	SA906	SA906a	184-hTert	184-hTert
SA906-A96175C-R65-C35	1295358	0.0294841097761414	0.030687	SA906	SA906a	184-hTert	184-hTert
SA906-A96175C-R65-C39	1167581	0.0283544296262938	0.029592	SA906	SA906a	184-hTert	184-hTert
SA906-A96175C-R65-C40	716720	0.0147424692297779	0.01525	SA906	SA906a	184-hTert	184-hTert
SA906-A96175C-R65-C43	1485805	0.0333935044176957	0.034854	SA906	SA906a	184-hTert	184-hTert
SA906-A96175C-R65-C44	1122038	0.027902370257374	0.029157	SA906	SA906a	184-hTert	184-hTert
SA906-A96175C-R65-C46	1241228	0.0290734290763967	0.0302269999999999	SA906	SA906a	184-hTert	184-hTert
SA906-A96175C-R65-C50	486592	0.0092981790698101	0.009577	SA906	SA906a	184-hTert	184-hTert
SA906-A96175C-R65-C51	594890	0.0127609936362758	0.013211	SA906	SA906a	184-hTert	184-hTert
SA906-A96175C-R65-C52	744877	0.017683827601899	0.018293	SA906	SA906a	184-hTert	184-hTert
SA906-A96175C-R65-C53	125427	0.0033972682914805	0.0034659999999999	SA906	SA906a	184-hTert	184-hTert
SA906-A96175C-R65-C54	942119	0.0229194012426669	0.023815	SA906	SA906a	184-hTert	184-hTert
SA906-A96175C-R65-C56	1107677	0.024403273389825	0.025349	SA906	SA906a	184-hTert	184-hTert
SA906-A96175C-R65-C60	1157943	0.0263893493281956	0.0274279999999999	SA906	SA906a	184-hTert	184-hTert
SA906-A96175C-R65-C61	1066018	0.0264200825221863	0.0274209999999999	SA906	SA906a	184-hTert	184-hTert
SA906-A96175C-R65-C62	986116	0.0237787071969967	0.024663	SA906	SA906a	184-hTert	184-hTert
SA906-A96175C-R65-C63	1225717	0.0280131314402552	0.029093	SA906	SA906a	184-hTert	184-hTert
SA906-A96175C-R65-C66	841070	0.0214388487160944	0.022274	SA906	SA906a	184-hTert	184-hTert
SA906-A96175C-R65-C69	820201	0.0207130033775659	0.021474	SA906	SA906a	184-hTert	184-hTert
SA906-A96175C-R65-C70	925550	0.022388530730005	0.0231819999999999	SA906	SA906a	184-hTert	184-hTert
SA906-A96175C-R66-C07	382466	0.0107928792538315	0.011043	SA906	SA906a	184-hTert	184-hTert
SA906-A96175C-R66-C08	445319	0.0118468650729981	0.012181	SA906	SA906a	184-hTert	184-hTert
SA906-A96175C-R66-C09	337753	0.009079815754132	0.009311	SA906	SA906a	184-hTert	184-hTert
SA906-A96175C-R66-C11	322536	0.0089076482226744	0.009128	SA906	SA906a	184-hTert	184-hTert
SA906-A96175C-R66-C12	309835	0.0085910869695937	0.008827	SA906	SA906a	184-hTert	184-hTert
SA906-A96175C-R66-C14	328479	0.0090161551353408	0.009235	SA906	SA906a	184-hTert	184-hTert
SA906-A96175C-R66-C17	371597	0.0102712502716647	0.0105799999999999	SA906	SA906a	184-hTert	184-hTert
SA906-A96175C-R66-C20	293042	0.0081431514700325	0.008331	SA906	SA906a	184-hTert	184-hTert
SA906-A96175C-R66-C28	197438	0.0056177045562762	0.005748	SA906	SA906a	184-hTert	184-hTert
SA906-A96175C-R66-C37	303837	0.0084106783316788	0.008616	SA906	SA906a	184-hTert	184-hTert
SA906-A96175C-R66-C41	285522	0.0077823132502244	0.007977	SA906	SA906a	184-hTert	184-hTert
SA906-A96175C-R66-C47	295083	0.0081825861889402	0.008379	SA906	SA906a	184-hTert	184-hTert
SA906-A96175C-R66-C48	273946	0.0076442079581335	0.007828	SA906	SA906a	184-hTert	184-hTert
SA906-A96175C-R66-C51	369217	0.009945202443541	0.010192	SA906	SA906a	184-hTert	184-hTert
SA906-A96175C-R66-C54	267156	0.0073584971853228	0.0075349999999999	SA906	SA906a	184-hTert	184-hTert
SA906-A96175C-R66-C56	224193	0.0063871189550603	0.0065379999999999	SA906	SA906a	184-hTert	184-hTert
SA906-A96175C-R66-C58	244925	0.0070877683384364	0.007226	SA906	SA906a	184-hTert	184-hTert
SA906-A96175C-R66-C61	376035	0.010212910470601	0.01049	SA906	SA906a	184-hTert	184-hTert
SA906-A96175C-R66-C62	325459	0.0088885647676352	0.009123	SA906	SA906a	184-hTert	184-hTert
SA906-A96175C-R66-C70	262688	0.0073641436819153	0.007543	SA906	SA906a	184-hTert	184-hTert
SA906-A96175C-R67-C07	738859	0.0188687373720092	0.019574	SA906	SA906a	184-hTert	184-hTert
SA906-A96175C-R67-C08	739384	0.0179362308167002	0.018568	SA906	SA906a	184-hTert	184-hTert
SA906-A96175C-R67-C09	820563	0.0197714015505447	0.020457	SA906	SA906a	184-hTert	184-hTert
SA906-A96175C-R67-C12	595350	0.015570816144216	0.016079	SA906	SA906a	184-hTert	184-hTert
SA906-A96175C-R67-C15	609130	0.0153935564334625	0.015934	SA906	SA906a	184-hTert	184-hTert
SA906-A96175C-R67-C16	509327	0.0110376812007173	0.011389	SA906	SA906a	184-hTert	184-hTert
SA906-A96175C-R67-C17	717835	0.0181942428289326	0.018855	SA906	SA906a	184-hTert	184-hTert
SA906-A96175C-R67-C19	423610	0.0104890257596808	0.010791	SA906	SA906a	184-hTert	184-hTert
SA906-A96175C-R67-C20	653766	0.0164798630001869	0.017057	SA906	SA906a	184-hTert	184-hTert
SA906-A96175C-R67-C21	683288	0.0171368473300729	0.017688	SA906	SA906a	184-hTert	184-hTert
SA906-A96175C-R67-C27	579737	0.0145829490687791	0.01505	SA906	SA906a	184-hTert	184-hTert
SA906-A96175C-R67-C28	645067	0.0166374427015815	0.017217	SA906	SA906a	184-hTert	184-hTert
SA906-A96175C-R67-C33	323313	0.0087021940771858	0.008927	SA906	SA906a	184-hTert	184-hTert
SA906-A96175C-R67-C35	716219	0.0174234789398032	0.018033	SA906	SA906a	184-hTert	184-hTert
SA906-A96175C-R67-C39	697273	0.0178255666742525	0.0184539999999999	SA906	SA906a	184-hTert	184-hTert
SA906-A96175C-R67-C40	698089	0.0172420901236965	0.017824	SA906	SA906a	184-hTert	184-hTert
SA906-A96175C-R67-C42	755289	0.0183454415982234	0.018899	SA906	SA906a	184-hTert	184-hTert
SA906-A96175C-R67-C45	253823	0.0070522326901851	0.007219	SA906	SA906a	184-hTert	184-hTert
SA906-A96175C-R67-C46	231093	0.0063216089829712	0.006454	SA906	SA906a	184-hTert	184-hTert
SA906-A96175C-R67-C47	725705	0.0179172377698347	0.018539	SA906	SA906a	184-hTert	184-hTert
SA906-A96175C-R67-C48	691008	0.017257064370162	0.017846	SA906	SA906a	184-hTert	184-hTert
SA906-A96175C-R67-C49	378433	0.0084993111541192	0.00874	SA906	SA906a	184-hTert	184-hTert
SA906-A96175C-R67-C51	636540	0.0160622236635992	0.016558	SA906	SA906a	184-hTert	184-hTert
SA906-A96175C-R67-C52	497283	0.0127424683382625	0.013112	SA906	SA906a	184-hTert	184-hTert
SA906-A96175C-R67-C56	711204	0.0175294868867731	0.01816	SA906	SA906a	184-hTert	184-hTert
SA906-A96175C-R67-C57	707855	0.0173700648134067	0.017965	SA906	SA906a	184-hTert	184-hTert
SA906-A96175C-R67-C60	658912	0.0162321875394566	0.01677	SA906	SA906a	184-hTert	184-hTert
SA906-A96175C-R67-C61	719620	0.0176258948121501	0.018224	SA906	SA906a	184-hTert	184-hTert
SA906-A96175C-R67-C62	473694	0.0125767592316291	0.0129449999999999	SA906	SA906a	184-hTert	184-hTert
SA906-A96175C-R67-C63	600149	0.0155955810024785	0.016117	SA906	SA906a	184-hTert	184-hTert
SA906-A96175C-R67-C68	522829	0.0132363364260483	0.013626	SA906	SA906a	184-hTert	184-hTert
SA906-A96175C-R68-C09	481844	0.0122618871104111	0.012659	SA906	SA906a	184-hTert	184-hTert
SA906-A96175C-R68-C11	498192	0.0126199945844945	0.013003	SA906	SA906a	184-hTert	184-hTert
SA906-A96175C-R68-C14	669936	0.0165781056180769	0.017121	SA906	SA906a	184-hTert	184-hTert
SA906-A96175C-R68-C16	646987	0.0158464333156747	0.01637	SA906	SA906a	184-hTert	184-hTert
SA906-A96175C-R68-C17	674963	0.0162130862820357	0.016731	SA906	SA906a	184-hTert	184-hTert
SA906-A96175C-R68-C21	264566	0.0054364585082893	0.005571	SA906	SA906a	184-hTert	184-hTert
SA906-A96175C-R68-C22	210527	0.0043304607620841	0.004437	SA906	SA906a	184-hTert	184-hTert
SA906-A96175C-R68-C23	346361	0.0074167186529082	0.007622	SA906	SA906a	184-hTert	184-hTert
SA906-A96175C-R68-C25	353980	0.0067679852033361	0.0069689999999999	SA906	SA906a	184-hTert	184-hTert
SA906-A96175C-R68-C30	545236	0.0132268215766344	0.013572	SA906	SA906a	184-hTert	184-hTert
SA906-A96175C-R68-C41	479717	0.012148724002267	0.012515	SA906	SA906a	184-hTert	184-hTert
SA906-A96175C-R68-C42	565874	0.0139487060597701	0.014405	SA906	SA906a	184-hTert	184-hTert
SA906-A96175C-R68-C46	523535	0.0131362468983246	0.013489	SA906	SA906a	184-hTert	184-hTert
SA906-A96175C-R68-C47	528844	0.0131269509134856	0.013543	SA906	SA906a	184-hTert	184-hTert
SA906-A96175C-R68-C49	439897	0.011203509688028	0.011486	SA906	SA906a	184-hTert	184-hTert
SA906-A96175C-R68-C51	429656	0.0113667449617391	0.011723	SA906	SA906a	184-hTert	184-hTert
SA906-A96175C-R68-C52	367199	0.0094936450319717	0.009752	SA906	SA906a	184-hTert	184-hTert
SA906-A96175C-R68-C54	466071	0.0115247212024592	0.011869	SA906	SA906a	184-hTert	184-hTert
SA906-A96175C-R68-C55	490424	0.0120814446130644	0.012419	SA906	SA906a	184-hTert	184-hTert
SA906-A96175C-R68-C57	575217	0.0139656556724706	0.014387	SA906	SA906a	184-hTert	184-hTert
SA906-A96175C-R68-C58	439364	0.011197860398905	0.011521	SA906	SA906a	184-hTert	184-hTert
SA906-A96175C-R68-C59	507251	0.0126011188239084	0.012971	SA906	SA906a	184-hTert	184-hTert
SA906-A96175C-R68-C61	498784	0.0123664792444372	0.012753	SA906	SA906a	184-hTert	184-hTert
SA906-A96175C-R68-C63	249445	0.006500612978064	0.006669	SA906	SA906a	184-hTert	184-hTert
SA906-A96175C-R68-C68	332307	0.0083974462751548	0.008605	SA906	SA906a	184-hTert	184-hTert
SA906-A96175C-R68-C69	307017	0.0080216477715334	0.0082379999999999	SA906	SA906a	184-hTert	184-hTert
SA906-A96175C-R69-C08	595694	0.0142047036103411	0.0146449999999999	SA906	SA906a	184-hTert	184-hTert
SA906-A96175C-R69-C10	215091	0.0049414866728387	0.005063	SA906	SA906a	184-hTert	184-hTert
SA906-A96175C-R69-C13	542215	0.0121071285629149	0.012503	SA906	SA906a	184-hTert	184-hTert
SA906-A96175C-R69-C15	549057	0.0134628710349222	0.013887	SA906	SA906a	184-hTert	184-hTert
SA906-A96175C-R69-C16	644646	0.0156205640271832	0.016122	SA906	SA906a	184-hTert	184-hTert
SA906-A96175C-R69-C17	670099	0.0159649514500445	0.0165139999999999	SA906	SA906a	184-hTert	184-hTert
SA906-A96175C-R69-C21	373325	0.0096503122740381	0.009926	SA906	SA906a	184-hTert	184-hTert
SA906-A96175C-R69-C22	436389	0.0109510886708451	0.011274	SA906	SA906a	184-hTert	184-hTert
SA906-A96175C-R69-C24	625605	0.014784363120823	0.015247	SA906	SA906a	184-hTert	184-hTert
SA906-A96175C-R69-C31	616205	0.0149209192566405	0.015402	SA906	SA906a	184-hTert	184-hTert
SA906-A96175C-R69-C33	222418	0.0058106467690335	0.005951	SA906	SA906a	184-hTert	184-hTert
SA906-A96175C-R69-C35	562593	0.0136036554109243	0.014032	SA906	SA906a	184-hTert	184-hTert
SA906-A96175C-R69-C45	213270	0.0056421615380553	0.0057659999999999	SA906	SA906a	184-hTert	184-hTert
SA906-A96175C-R69-C47	507971	0.0123282526440202	0.012706	SA906	SA906a	184-hTert	184-hTert
SA906-A96175C-R69-C48	469241	0.0115573267881241	0.011895	SA906	SA906a	184-hTert	184-hTert
SA906-A96175C-R69-C52	330282	0.0083600371880304	0.008594	SA906	SA906a	184-hTert	184-hTert
SA906-A96175C-R69-C55	483449	0.0118207734137003	0.012172	SA906	SA906a	184-hTert	184-hTert
SA906-A96175C-R69-C56	494517	0.0119237888152147	0.012263	SA906	SA906a	184-hTert	184-hTert
SA906-A96175C-R69-C58	406330	0.0101216701228425	0.010404	SA906	SA906a	184-hTert	184-hTert
SA906-A96175C-R69-C59	453854	0.011299413910723	0.011615	SA906	SA906a	184-hTert	184-hTert
SA906-A96175C-R69-C60	451560	0.0109702045890509	0.011297	SA906	SA906a	184-hTert	184-hTert
SA906-A96175C-R69-C63	469540	0.0114588195779729	0.011811	SA906	SA906a	184-hTert	184-hTert
SA906-A96175C-R69-C65	261176	0.0066670512842141	0.0068379999999999	SA906	SA906a	184-hTert	184-hTert
SA906-A96175C-R69-C66	469134	0.011414377502882	0.011762	SA906	SA906a	184-hTert	184-hTert
SA906-A96175C-R69-C68	385538	0.009329525224237	0.009581	SA906	SA906a	184-hTert	184-hTert
SA906-A96175C-R69-C69	222087	0.0057485513635658	0.005898	SA906	SA906a	184-hTert	184-hTert
SA906-A96175C-R70-C07	438334	0.0106154628123059	0.010882	SA906	SA906a	184-hTert	184-hTert
SA906-A96175C-R70-C12	139569	0.0037436265427148	0.003817	SA906	SA906a	184-hTert	184-hTert
SA906-A96175C-R70-C13	456506	0.0108440066468466	0.011168	SA906	SA906a	184-hTert	184-hTert
SA906-A96175C-R70-C14	478033	0.0117161355519879	0.012037	SA906	SA906a	184-hTert	184-hTert
SA906-A96175C-R70-C15	417956	0.0102341818732566	0.01052	SA906	SA906a	184-hTert	184-hTert
SA906-A96175C-R70-C16	458120	0.0112629905868514	0.0115769999999999	SA906	SA906a	184-hTert	184-hTert
SA906-A96175C-R70-C18	314432	0.0078217689131105	0.008037	SA906	SA906a	184-hTert	184-hTert
SA906-A96175C-R70-C19	190692	0.0049808030582682	0.005097	SA906	SA906a	184-hTert	184-hTert
SA906-A96175C-R70-C20	354716	0.0087420675724422	0.008985	SA906	SA906a	184-hTert	184-hTert
SA906-A96175C-R70-C21	345195	0.0082129092300194	0.008452	SA906	SA906a	184-hTert	184-hTert
SA906-A96175C-R70-C23	385077	0.0095902309811656	0.009858	SA906	SA906a	184-hTert	184-hTert
SA906-A96175C-R70-C24	429628	0.0101908575084827	0.0104739999999999	SA906	SA906a	184-hTert	184-hTert
SA906-A96175C-R70-C25	467416	0.0112299549514955	0.011554	SA906	SA906a	184-hTert	184-hTert
SA906-A96175C-R70-C29	297920	0.0074240933767899	0.0076159999999999	SA906	SA906a	184-hTert	184-hTert
SA906-A96175C-R70-C31	461323	0.0113389502079262	0.0116969999999999	SA906	SA906a	184-hTert	184-hTert
SA906-A96175C-R70-C35	376356	0.0087820395043974	0.009038	SA906	SA906a	184-hTert	184-hTert
SA906-A96175C-R70-C37	313388	0.0078312464124295	0.008025	SA906	SA906a	184-hTert	184-hTert
SA906-A96175C-R70-C54	291155	0.0070832200044477	0.007252	SA906	SA906a	184-hTert	184-hTert
SA906-A96175C-R70-C60	315821	0.0076782939340091	0.007881	SA906	SA906a	184-hTert	184-hTert
SA906-A96175C-R70-C61	315088	0.0076987757486767	0.007897	SA906	SA906a	184-hTert	184-hTert
SA906-A96175C-R70-C62	210488	0.0054176441833733	0.00554	SA906	SA906a	184-hTert	184-hTert
SA906-A96175C-R70-C66	182215	0.0045731156021115	0.004668	SA906	SA906a	184-hTert	184-hTert
SA906-A96175C-R70-C67	130807	0.0034126027743755	0.003483	SA906	SA906a	184-hTert	184-hTert
SA906-A96175C-R70-C69	210157	0.0052468310291895	0.005376	SA906	SA906a	184-hTert	184-hTert
SA906-A96175C-R70-C70	181572	0.0045828549011612	0.00469	SA906	SA906a	184-hTert	184-hTert
SA906-A96211C-R50-C07	1392244	0.0331348473309267	0.034493	SA906	SA906b	184-hTert	184-hTert
SA906-A96211C-R50-C08	1873816	0.0504744903174893	0.053048	SA906	SA906b	184-hTert	184-hTert
SA906-A96211C-R50-C11	1866701	0.0508200977270958	0.053499	SA906	SA906b	184-hTert	184-hTert
SA906-A96211C-R50-C12	1362049	0.0339599535137646	0.03538	SA906	SA906b	184-hTert	184-hTert
SA906-A96211C-R50-C13	1856802	0.0436616815095879	0.045633	SA906	SA906b	184-hTert	184-hTert
SA906-A96211C-R50-C15	1338224	0.0322243316039333	0.03354	SA906	SA906b	184-hTert	184-hTert
SA906-A96211C-R50-C16	1644562	0.039057837600414	0.040843	SA906	SA906b	184-hTert	184-hTert
SA906-A96211C-R50-C17	2694285	0.0692468229057184	0.073601	SA906	SA906b	184-hTert	184-hTert
SA906-A96211C-R50-C18	1578886	0.0422971355853017	0.044328	SA906	SA906b	184-hTert	184-hTert
SA906-A96211C-R50-C19	1760038	0.0472811057221793	0.049723	SA906	SA906b	184-hTert	184-hTert
SA906-A96211C-R50-C20	1405020	0.0344467886135839	0.035843	SA906	SA906b	184-hTert	184-hTert
SA906-A96211C-R50-C22	1234802	0.0305151441365138	0.031736	SA906	SA906b	184-hTert	184-hTert
SA906-A96211C-R50-C23	1479885	0.0347976878684144	0.036265	SA906	SA906b	184-hTert	184-hTert
SA906-A96211C-R50-C24	2522991	0.0647898580702781	0.068627	SA906	SA906b	184-hTert	184-hTert
SA906-A96211C-R50-C30	1182306	0.02811712527463	0.029227	SA906	SA906b	184-hTert	184-hTert
SA906-A96211C-R50-C31	1283861	0.030061803694245	0.031342	SA906	SA906b	184-hTert	184-hTert
SA906-A96211C-R50-C32	1505197	0.0365397001351399	0.038113	SA906	SA906b	184-hTert	184-hTert
SA906-A96211C-R50-C33	1640672	0.0464600413781176	0.048706	SA906	SA906b	184-hTert	184-hTert
SA906-A96211C-R50-C35	1414097	0.0336902460348944	0.035085	SA906	SA906b	184-hTert	184-hTert
SA906-A96211C-R50-C36	882148	0.0214514723500443	0.022215	SA906	SA906b	184-hTert	184-hTert
SA906-A96211C-R50-C39	1503425	0.0364410417792775	0.037977	SA906	SA906b	184-hTert	184-hTert
SA906-A96211C-R50-C40	1341235	0.0316501922280405	0.033039	SA906	SA906b	184-hTert	184-hTert
SA906-A96211C-R50-C45	1058279	0.0278483990211506	0.028876	SA906	SA906b	184-hTert	184-hTert
SA906-A96211C-R50-C46	1572536	0.0370018935971033	0.038642	SA906	SA906b	184-hTert	184-hTert
SA906-A96211C-R50-C47	1232519	0.0295198799969515	0.03075	SA906	SA906b	184-hTert	184-hTert
SA906-A96211C-R50-C48	1375392	0.033868488367304	0.035255	SA906	SA906b	184-hTert	184-hTert
SA906-A96211C-R50-C50	1280829	0.0309639055269589	0.032241	SA906	SA906b	184-hTert	184-hTert
SA906-A96211C-R50-C52	1507563	0.0381556862002844	0.039758	SA906	SA906b	184-hTert	184-hTert
SA906-A96211C-R50-C54	1417608	0.0339632155384096	0.0354089999999999	SA906	SA906b	184-hTert	184-hTert
SA906-A96211C-R50-C59	1366176	0.0321682115155199	0.033475	SA906	SA906b	184-hTert	184-hTert
SA906-A96211C-R50-C64	1688030	0.0398004276497205	0.041609	SA906	SA906b	184-hTert	184-hTert
SA906-A96211C-R50-C69	1849992	0.0496364749644619	0.052215	SA906	SA906b	184-hTert	184-hTert
SA906-A96211C-R51-C07	1733868	0.0462773659036009	0.048552	SA906	SA906b	184-hTert	184-hTert
SA906-A96211C-R51-C09	2023761	0.0535317565061316	0.056365	SA906	SA906b	184-hTert	184-hTert
SA906-A96211C-R51-C10	1365329	0.0388067922535496	0.0405079999999999	SA906	SA906b	184-hTert	184-hTert
SA906-A96211C-R51-C11	1173823	0.0303106544612332	0.031473	SA906	SA906b	184-hTert	184-hTert
SA906-A96211C-R51-C12	1663346	0.0451221484117519	0.047226	SA906	SA906b	184-hTert	184-hTert
SA906-A96211C-R51-C13	1564457	0.0368039674156054	0.038393	SA906	SA906b	184-hTert	184-hTert
SA906-A96211C-R51-C14	1911949	0.0511823423350574	0.0538679999999999	SA906	SA906b	184-hTert	184-hTert
SA906-A96211C-R51-C15	1076331	0.0257176832694099	0.026726	SA906	SA906b	184-hTert	184-hTert
SA906-A96211C-R51-C16	2013873	0.0541183201991125	0.056991	SA906	SA906b	184-hTert	184-hTert
SA906-A96211C-R51-C17	1384379	0.0331118120962187	0.034461	SA906	SA906b	184-hTert	184-hTert
SA906-A96211C-R51-C18	1354200	0.0368482168060945	0.0385089999999999	SA906	SA906b	184-hTert	184-hTert
SA906-A96211C-R51-C19	1011136	0.0252527841944959	0.0262069999999999	SA906	SA906b	184-hTert	184-hTert
SA906-A96211C-R51-C20	1307636	0.0322225440353718	0.033583	SA906	SA906b	184-hTert	184-hTert
SA906-A96211C-R51-C21	1244783	0.0302649358506552	0.031466	SA906	SA906b	184-hTert	184-hTert
SA906-A96211C-R51-C22	1201453	0.0300877428115664	0.031271	SA906	SA906b	184-hTert	184-hTert
SA906-A96211C-R51-C23	1314381	0.0316591059852726	0.032918	SA906	SA906b	184-hTert	184-hTert
SA906-A96211C-R51-C24	1470150	0.0347230054809592	0.036159	SA906	SA906b	184-hTert	184-hTert
SA906-A96211C-R51-C27	1144834	0.0281852319509817	0.029267	SA906	SA906b	184-hTert	184-hTert
SA906-A96211C-R51-C29	1179402	0.0284907173301207	0.029666	SA906	SA906b	184-hTert	184-hTert
SA906-A96211C-R51-C30	983154	0.0231376717067072	0.02398	SA906	SA906b	184-hTert	184-hTert
SA906-A96211C-R51-C31	1228581	0.0290441637062297	0.030295	SA906	SA906b	184-hTert	184-hTert
SA906-A96211C-R51-C32	1846287	0.0508585819384478	0.0533779999999999	SA906	SA906b	184-hTert	184-hTert
SA906-A96211C-R51-C34	853928	0.0207713665660722	0.021514	SA906	SA906b	184-hTert	184-hTert
SA906-A96211C-R51-C35	1317674	0.0311010589152288	0.032337	SA906	SA906b	184-hTert	184-hTert
SA906-A96211C-R51-C36	687555	0.0165982429042988	0.017153	SA906	SA906b	184-hTert	184-hTert
SA906-A96211C-R51-C37	1037818	0.0245747735065024	0.025473	SA906	SA906b	184-hTert	184-hTert
SA906-A96211C-R51-C38	845851	0.020944912909445	0.021662	SA906	SA906b	184-hTert	184-hTert
SA906-A96211C-R51-C39	1282440	0.0303655786484765	0.031641	SA906	SA906b	184-hTert	184-hTert
SA906-A96211C-R51-C40	1696898	0.0457809576602943	0.048079	SA906	SA906b	184-hTert	184-hTert
SA906-A96211C-R51-C41	2129602	0.0570062023110344	0.060215	SA906	SA906b	184-hTert	184-hTert
SA906-A96211C-R51-C42	1960143	0.0527067536469207	0.055494	SA906	SA906b	184-hTert	184-hTert
SA906-A96211C-R51-C44	1360761	0.0331245156663529	0.034485	SA906	SA906b	184-hTert	184-hTert
SA906-A96211C-R51-C45	869584	0.0237892580752117	0.02463	SA906	SA906b	184-hTert	184-hTert
SA906-A96211C-R51-C47	1096034	0.0264219276866885	0.0274389999999999	SA906	SA906b	184-hTert	184-hTert
SA906-A96211C-R51-C48	1066481	0.0256885896398663	0.026649	SA906	SA906b	184-hTert	184-hTert
SA906-A96211C-R51-C49	1877025	0.0509820418045349	0.053699	SA906	SA906b	184-hTert	184-hTert
SA906-A96211C-R51-C51	1697761	0.0467293798939006	0.049027	SA906	SA906b	184-hTert	184-hTert
SA906-A96211C-R51-C52	1260631	0.0319901772266297	0.033283	SA906	SA906b	184-hTert	184-hTert
SA906-A96211C-R51-C53	413922	0.0125294090851291	0.0128949999999999	SA906	SA906b	184-hTert	184-hTert
SA906-A96211C-R51-C54	1235237	0.0296074369970317	0.030792	SA906	SA906b	184-hTert	184-hTert
SA906-A96211C-R51-C56	2115227	0.060255269265608	0.06412	SA906	SA906b	184-hTert	184-hTert
SA906-A96211C-R51-C57	1457533	0.0342819420497967	0.035731	SA906	SA906b	184-hTert	184-hTert
SA906-A96211C-R51-C58	1072488	0.0259123554547879	0.026945	SA906	SA906b	184-hTert	184-hTert
SA906-A96211C-R51-C61	1171309	0.0276228208539597	0.028725	SA906	SA906b	184-hTert	184-hTert
SA906-A96211C-R51-C62	1047712	0.0268219161363637	0.027847	SA906	SA906b	184-hTert	184-hTert
SA906-A96211C-R51-C63	956625	0.0225946449598815	0.023478	SA906	SA906b	184-hTert	184-hTert
SA906-A96211C-R51-C64	1374356	0.0330667057479443	0.0344519999999999	SA906	SA906b	184-hTert	184-hTert
SA906-A96211C-R51-C65	1448570	0.0416438321596299	0.043554	SA906	SA906b	184-hTert	184-hTert
SA906-A96211C-R51-C66	2221713	0.0587579217627094	0.062081	SA906	SA906b	184-hTert	184-hTert
SA906-A96211C-R51-C67	1795331	0.0492067013848877	0.0516289999999999	SA906	SA906b	184-hTert	184-hTert
SA906-A96211C-R51-C68	1807697	0.0496113558038972	0.052197	SA906	SA906b	184-hTert	184-hTert
SA906-A96211C-R51-C69	1126347	0.0270285693246191	0.028113	SA906	SA906b	184-hTert	184-hTert
SA906-A96211C-R51-C70	1259839	0.0313017825141162	0.032518	SA906	SA906b	184-hTert	184-hTert
SA906-A96211C-R52-C07	1965516	0.0521377567158723	0.0548	SA906	SA906b	184-hTert	184-hTert
SA906-A96211C-R52-C08	1272880	0.0321906728852182	0.033453	SA906	SA906b	184-hTert	184-hTert
SA906-A96211C-R52-C10	1092855	0.0277655641900802	0.028782	SA906	SA906b	184-hTert	184-hTert
SA906-A96211C-R52-C11	1238285	0.0311268095367441	0.032382	SA906	SA906b	184-hTert	184-hTert
SA906-A96211C-R52-C12	1340168	0.0331871503792659	0.034548	SA906	SA906b	184-hTert	184-hTert
SA906-A96211C-R52-C14	2047338	0.0530877850035601	0.05595	SA906	SA906b	184-hTert	184-hTert
SA906-A96211C-R52-C16	2172383	0.0580259908021733	0.061407	SA906	SA906b	184-hTert	184-hTert
SA906-A96211C-R52-C17	1744810	0.0411611443166118	0.042959	SA906	SA906b	184-hTert	184-hTert
SA906-A96211C-R52-C18	1042258	0.0251512778066294	0.0261	SA906	SA906b	184-hTert	184-hTert
SA906-A96211C-R52-C19	1080709	0.0261332020281787	0.027154	SA906	SA906b	184-hTert	184-hTert
SA906-A96211C-R52-C20	1409371	0.0351129457079023	0.03658	SA906	SA906b	184-hTert	184-hTert
SA906-A96211C-R52-C21	1371992	0.033126798560005	0.034504	SA906	SA906b	184-hTert	184-hTert
SA906-A96211C-R52-C22	1231655	0.0305480719103806	0.031769	SA906	SA906b	184-hTert	184-hTert
SA906-A96211C-R52-C23	1411589	0.0348691996865972	0.036348	SA906	SA906b	184-hTert	184-hTert
SA906-A96211C-R52-C24	2442090	0.0636834746058029	0.067353	SA906	SA906b	184-hTert	184-hTert
SA906-A96211C-R52-C25	1463246	0.0345626482589546	0.036005	SA906	SA906b	184-hTert	184-hTert
SA906-A96211C-R52-C27	1263031	0.0314369043364756	0.0326889999999999	SA906	SA906b	184-hTert	184-hTert
SA906-A96211C-R52-C29	1195264	0.0291734142332945	0.030307	SA906	SA906b	184-hTert	184-hTert
SA906-A96211C-R52-C30	1722427	0.0463246965023876	0.048683	SA906	SA906b	184-hTert	184-hTert
SA906-A96211C-R52-C32	1536908	0.0367533227812938	0.038284	SA906	SA906b	184-hTert	184-hTert
SA906-A96211C-R52-C33	1453114	0.0416933276676567	0.043591	SA906	SA906b	184-hTert	184-hTert
SA906-A96211C-R52-C37	1278499	0.0308835267264292	0.032101	SA906	SA906b	184-hTert	184-hTert
SA906-A96211C-R52-C38	1641272	0.0452529215660506	0.0475579999999999	SA906	SA906b	184-hTert	184-hTert
SA906-A96211C-R52-C39	1352338	0.033460452193906	0.034814	SA906	SA906b	184-hTert	184-hTert
SA906-A96211C-R52-C49	1586279	0.0391484670821342	0.040958	SA906	SA906b	184-hTert	184-hTert
SA906-A96211C-R52-C50	1292038	0.032166742295431	0.033473	SA906	SA906b	184-hTert	184-hTert
SA906-A96211C-R52-C52	1509869	0.038349747519624	0.040007	SA906	SA906b	184-hTert	184-hTert
SA906-A96211C-R52-C53	550409	0.0172815792969482	0.017809	SA906	SA906b	184-hTert	184-hTert
SA906-A96211C-R52-C54	2080022	0.0548384830872188	0.05781	SA906	SA906b	184-hTert	184-hTert
SA906-A96211C-R52-C55	1199530	0.0290168754476293	0.030159	SA906	SA906b	184-hTert	184-hTert
SA906-A96211C-R52-C57	2610320	0.0701707466186549	0.074536	SA906	SA906b	184-hTert	184-hTert
SA906-A96211C-R52-C58	1235229	0.0293254392425354	0.030501	SA906	SA906b	184-hTert	184-hTert
SA906-A96211C-R52-C59	1414386	0.0336433364100747	0.035062	SA906	SA906b	184-hTert	184-hTert
SA906-A96211C-R52-C62	1863825	0.0520086775803646	0.054659	SA906	SA906b	184-hTert	184-hTert
SA906-A96211C-R52-C63	1281568	0.0306295359580608	0.031909	SA906	SA906b	184-hTert	184-hTert
SA906-A96211C-R52-C65	1663966	0.0469871465125188	0.049308	SA906	SA906b	184-hTert	184-hTert
SA906-A96211C-R52-C66	2301779	0.061223361036584	0.064697	SA906	SA906b	184-hTert	184-hTert
SA906-A96211C-R52-C68	1199334	0.0330303309442894	0.034332	SA906	SA906b	184-hTert	184-hTert
SA906-A96211C-R52-C69	1723472	0.0479575676029658	0.050311	SA906	SA906b	184-hTert	184-hTert
SA906-A96211C-R52-C70	1407129	0.0359212049035342	0.037475	SA906	SA906b	184-hTert	184-hTert
SA906-A96211C-R53-C11	1626472	0.0398621478089074	0.041629	SA906	SA906b	184-hTert	184-hTert
SA906-A96211C-R53-C12	1407708	0.0369525984531371	0.038549	SA906	SA906b	184-hTert	184-hTert
SA906-A96211C-R53-C15	2123032	0.0566421013684487	0.0598429999999999	SA906	SA906b	184-hTert	184-hTert
SA906-A96211C-R53-C20	1855359	0.0453348261354111	0.047408	SA906	SA906b	184-hTert	184-hTert
SA906-A96211C-R53-C22	2260307	0.0600685358952649	0.063451	SA906	SA906b	184-hTert	184-hTert
SA906-A96211C-R53-C26	2648322	0.0687211458015817	0.072949	SA906	SA906b	184-hTert	184-hTert
SA906-A96211C-R53-C37	2374307	0.0629504803892937	0.066702	SA906	SA906b	184-hTert	184-hTert
SA906-A96211C-R53-C39	2778824	0.0716371438083196	0.076239	SA906	SA906b	184-hTert	184-hTert
SA906-A96211C-R53-C43	2992192	0.0754984741137084	0.080521	SA906	SA906b	184-hTert	184-hTert
SA906-A96211C-R53-C45	1220324	0.0320355921495201	0.033341	SA906	SA906b	184-hTert	184-hTert
SA906-A96211C-R53-C49	2035263	0.0486775762037641	0.051101	SA906	SA906b	184-hTert	184-hTert
SA906-A96211C-R53-C59	2709814	0.0712298165885924	0.07585	SA906	SA906b	184-hTert	184-hTert
SA906-A96211C-R54-C08	1441387	0.0357814206025035	0.037246	SA906	SA906b	184-hTert	184-hTert
SA906-A96211C-R54-C09	1599523	0.0387865432661092	0.040512	SA906	SA906b	184-hTert	184-hTert
SA906-A96211C-R54-C10	1039602	0.0274451851987928	0.028435	SA906	SA906b	184-hTert	184-hTert
SA906-A96211C-R54-C11	1266685	0.0332693956373426	0.034582	SA906	SA906b	184-hTert	184-hTert
SA906-A96211C-R54-C13	1843967	0.0440092950032645	0.045959	SA906	SA906b	184-hTert	184-hTert
SA906-A96211C-R54-C14	1409491	0.0341514167325764	0.035565	SA906	SA906b	184-hTert	184-hTert
SA906-A96211C-R54-C15	1342486	0.0337001176300747	0.035078	SA906	SA906b	184-hTert	184-hTert
SA906-A96211C-R54-C16	1394560	0.0343954228082808	0.035809	SA906	SA906b	184-hTert	184-hTert
SA906-A96211C-R54-C18	1149042	0.0290840113705794	0.030225	SA906	SA906b	184-hTert	184-hTert
SA906-A96211C-R54-C19	1346502	0.034166585059909	0.0355689999999999	SA906	SA906b	184-hTert	184-hTert
SA906-A96211C-R54-C20	1356594	0.0341079241178423	0.035578	SA906	SA906b	184-hTert	184-hTert
SA906-A96211C-R54-C21	1251704	0.032520094090139	0.033813	SA906	SA906b	184-hTert	184-hTert
SA906-A96211C-R54-C23	608409	0.0179289451047269	0.0184949999999999	SA906	SA906b	184-hTert	184-hTert
SA906-A96211C-R54-C24	2382233	0.0635266607558873	0.06734	SA906	SA906b	184-hTert	184-hTert
SA906-A96211C-R54-C25	1485259	0.0359523674490832	0.037518	SA906	SA906b	184-hTert	184-hTert
SA906-A96211C-R54-C26	1373335	0.0336394341978215	0.0350339999999999	SA906	SA906b	184-hTert	184-hTert
SA906-A96211C-R54-C27	1083645	0.0281201631987055	0.029166	SA906	SA906b	184-hTert	184-hTert
SA906-A96211C-R54-C28	1524695	0.0369994054524624	0.038576	SA906	SA906b	184-hTert	184-hTert
SA906-A96211C-R54-C29	1348611	0.0333584218575118	0.03468	SA906	SA906b	184-hTert	184-hTert
SA906-A96211C-R54-C30	1107116	0.0275027319212055	0.0285649999999999	SA906	SA906b	184-hTert	184-hTert
SA906-A96211C-R54-C32	1408347	0.0350348756319314	0.036504	SA906	SA906b	184-hTert	184-hTert
SA906-A96211C-R54-C33	1157922	0.0315390153071869	0.032764	SA906	SA906b	184-hTert	184-hTert
SA906-A96211C-R54-C34	927218	0.0235788838401167	0.024426	SA906	SA906b	184-hTert	184-hTert
SA906-A96211C-R54-C35	1522600	0.0369472427287789	0.038555	SA906	SA906b	184-hTert	184-hTert
SA906-A96211C-R54-C36	688644	0.0179561548234082	0.018552	SA906	SA906b	184-hTert	184-hTert
SA906-A96211C-R54-C37	1343557	0.0329882991720528	0.034366	SA906	SA906b	184-hTert	184-hTert
SA906-A96211C-R54-C39	1419973	0.0347012809902363	0.036117	SA906	SA906b	184-hTert	184-hTert
SA906-A96211C-R54-C40	1907824	0.051748792129259	0.054284	SA906	SA906b	184-hTert	184-hTert
SA906-A96211C-R54-C42	1554998	0.0375738799320105	0.039186	SA906	SA906b	184-hTert	184-hTert
SA906-A96211C-R54-C43	1568355	0.0373264861677904	0.038987	SA906	SA906b	184-hTert	184-hTert
SA906-A96211C-R54-C44	1802495	0.044802763910375	0.046839	SA906	SA906b	184-hTert	184-hTert
SA906-A96211C-R54-C45	978755	0.0262245662944764	0.027162	SA906	SA906b	184-hTert	184-hTert
SA906-A96211C-R54-C46	1355709	0.0340831728731658	0.0355	SA906	SA906b	184-hTert	184-hTert
SA906-A96211C-R54-C50	1692056	0.0467314840656031	0.04913	SA906	SA906b	184-hTert	184-hTert
SA906-A96211C-R54-C51	1284166	0.0325417159553674	0.033855	SA906	SA906b	184-hTert	184-hTert
SA906-A96211C-R54-C52	1219350	0.0321293639261417	0.033384	SA906	SA906b	184-hTert	184-hTert
SA906-A96211C-R54-C53	409923	0.0123295406986955	0.0126769999999999	SA906	SA906b	184-hTert	184-hTert
SA906-A96211C-R54-C54	1518594	0.0377388528578011	0.039342	SA906	SA906b	184-hTert	184-hTert
SA906-A96211C-R54-C55	1203968	0.0308263398913797	0.03204	SA906	SA906b	184-hTert	184-hTert
SA906-A96211C-R54-C58	1280245	0.0322364885362297	0.033544	SA906	SA906b	184-hTert	184-hTert
SA906-A96211C-R54-C59	1487385	0.0378257522169577	0.039481	SA906	SA906b	184-hTert	184-hTert
SA906-A96211C-R54-C60	2035024	0.0560821414150389	0.059176	SA906	SA906b	184-hTert	184-hTert
SA906-A96211C-R54-C64	1739951	0.0428218216901909	0.0447889999999999	SA906	SA906b	184-hTert	184-hTert
SA906-A96211C-R54-C65	1250895	0.0331886328638745	0.03449	SA906	SA906b	184-hTert	184-hTert
SA906-A96211C-R54-C66	2031136	0.0554912220726712	0.058537	SA906	SA906b	184-hTert	184-hTert
SA906-A96211C-R54-C67	1469057	0.0366129356427499	0.038182	SA906	SA906b	184-hTert	184-hTert
SA906-A96211C-R54-C69	1397276	0.0352273179817361	0.036702	SA906	SA906b	184-hTert	184-hTert
SA906-A96211C-R55-C07	1674363	0.0462076468899742	0.048501	SA906	SA906b	184-hTert	184-hTert
SA906-A96211C-R55-C08	1307684	0.033101255982009	0.034462	SA906	SA906b	184-hTert	184-hTert
SA906-A96211C-R55-C09	1437439	0.0356979005542713	0.037166	SA906	SA906b	184-hTert	184-hTert
SA906-A96211C-R55-C10	985540	0.0260028659048971	0.026972	SA906	SA906b	184-hTert	184-hTert
SA906-A96211C-R55-C11	1116744	0.0290763127131642	0.030192	SA906	SA906b	184-hTert	184-hTert
SA906-A96211C-R55-C12	1250530	0.0318467891650389	0.033096	SA906	SA906b	184-hTert	184-hTert
SA906-A96211C-R55-C14	1223534	0.0303229929080097	0.031511	SA906	SA906b	184-hTert	184-hTert
SA906-A96211C-R55-C15	1190291	0.0300268303918153	0.0311529999999999	SA906	SA906b	184-hTert	184-hTert
SA906-A96211C-R55-C16	1870328	0.0509712779958722	0.053734	SA906	SA906b	184-hTert	184-hTert
SA906-A96211C-R55-C18	1089055	0.0277038719561979	0.028752	SA906	SA906b	184-hTert	184-hTert
SA906-A96211C-R55-C19	1183975	0.0305474037974678	0.031725	SA906	SA906b	184-hTert	184-hTert
SA906-A96211C-R55-C20	1282918	0.0333256794378543	0.034647	SA906	SA906b	184-hTert	184-hTert
SA906-A96211C-R55-C21	1181293	0.0303133862541568	0.0314819999999999	SA906	SA906b	184-hTert	184-hTert
SA906-A96211C-R55-C22	1171137	0.0305726842266667	0.031769	SA906	SA906b	184-hTert	184-hTert
SA906-A96211C-R55-C24	1476289	0.0363683138140789	0.037845	SA906	SA906b	184-hTert	184-hTert
SA906-A96211C-R55-C25	1371013	0.0338817497453979	0.035419	SA906	SA906b	184-hTert	184-hTert
SA906-A96211C-R55-C26	1259914	0.0319142210962179	0.033342	SA906	SA906b	184-hTert	184-hTert
SA906-A96211C-R55-C27	1063731	0.0274446769582488	0.028522	SA906	SA906b	184-hTert	184-hTert
SA906-A96211C-R55-C30	1073314	0.0269152966096544	0.027973	SA906	SA906b	184-hTert	184-hTert
SA906-A96211C-R55-C31	1269153	0.0323626487792729	0.033671	SA906	SA906b	184-hTert	184-hTert
SA906-A96211C-R55-C32	1872105	0.050619577982932	0.0532679999999999	SA906	SA906b	184-hTert	184-hTert
SA906-A96211C-R55-C34	882728	0.0226218016204839	0.023446	SA906	SA906b	184-hTert	184-hTert
SA906-A96211C-R55-C35	1355162	0.0341034005675615	0.035492	SA906	SA906b	184-hTert	184-hTert
SA906-A96211C-R55-C36	714503	0.0189432651230901	0.019615	SA906	SA906b	184-hTert	184-hTert
SA906-A96211C-R55-C37	1090577	0.0282533630619749	0.0293769999999999	SA906	SA906b	184-hTert	184-hTert
SA906-A96211C-R55-C38	971936	0.0252342924068482	0.026202	SA906	SA906b	184-hTert	184-hTert
SA906-A96211C-R55-C40	1259843	0.031236944145603	0.032522	SA906	SA906b	184-hTert	184-hTert
SA906-A96211C-R55-C41	1583362	0.0385893424443986	0.040355	SA906	SA906b	184-hTert	184-hTert
SA906-A96211C-R55-C42	1347472	0.0335844820852735	0.034959	SA906	SA906b	184-hTert	184-hTert
SA906-A96211C-R55-C43	2082306	0.055536486547983	0.0587149999999999	SA906	SA906b	184-hTert	184-hTert
SA906-A96211C-R55-C44	1502417	0.0379566492897956	0.039569	SA906	SA906b	184-hTert	184-hTert
SA906-A96211C-R55-C45	875068	0.0239786412078962	0.024838	SA906	SA906b	184-hTert	184-hTert
SA906-A96211C-R55-C48	1820517	0.0496859425471841	0.052309	SA906	SA906b	184-hTert	184-hTert
SA906-A96211C-R55-C49	1453242	0.0372400381513696	0.038791	SA906	SA906b	184-hTert	184-hTert
SA906-A96211C-R55-C50	1162538	0.0295963220276635	0.0307339999999999	SA906	SA906b	184-hTert	184-hTert
SA906-A96211C-R55-C51	1669918	0.046379021691847	0.048672	SA906	SA906b	184-hTert	184-hTert
SA906-A96211C-R55-C52	1214380	0.032450274894482	0.0336949999999999	SA906	SA906b	184-hTert	184-hTert
SA906-A96211C-R55-C53	425993	0.0128539681454507	0.01324	SA906	SA906b	184-hTert	184-hTert
SA906-A96211C-R55-C54	1395424	0.0352189246823687	0.036758	SA906	SA906b	184-hTert	184-hTert
SA906-A96211C-R55-C55	1437815	0.0408277636525633	0.042702	SA906	SA906b	184-hTert	184-hTert
SA906-A96211C-R55-C56	1481404	0.036970149856152	0.038515	SA906	SA906b	184-hTert	184-hTert
SA906-A96211C-R55-C57	2058272	0.0556979677634982	0.058785	SA906	SA906b	184-hTert	184-hTert
SA906-A96211C-R55-C58	1534389	0.0429187155158681	0.045139	SA906	SA906b	184-hTert	184-hTert
SA906-A96211C-R55-C59	1317971	0.0331624679006521	0.034496	SA906	SA906b	184-hTert	184-hTert
SA906-A96211C-R55-C60	1577914	0.0389085482238261	0.040655	SA906	SA906b	184-hTert	184-hTert
SA906-A96211C-R55-C61	1349234	0.0348931903157893	0.036366	SA906	SA906b	184-hTert	184-hTert
SA906-A96211C-R55-C64	1472515	0.0365923407305986	0.038137	SA906	SA906b	184-hTert	184-hTert
SA906-A96211C-R55-C65	1193963	0.0319465463816377	0.033188	SA906	SA906b	184-hTert	184-hTert
SA906-A96211C-R55-C66	1521302	0.0378576526886811	0.039493	SA906	SA906b	184-hTert	184-hTert
SA906-A96211C-R55-C67	1410425	0.0362298339738399	0.037697	SA906	SA906b	184-hTert	184-hTert
SA906-A96211C-R55-C68	1401035	0.0363563897090096	0.037866	SA906	SA906b	184-hTert	184-hTert
SA906-A96211C-R55-C69	1294370	0.0325464520870296	0.033857	SA906	SA906b	184-hTert	184-hTert
SA906-A96211C-R55-C70	1720558	0.0509012060762085	0.053687	SA906	SA906b	184-hTert	184-hTert
SA906-A96211C-R56-C07	1206336	0.0306261884121705	0.03179	SA906	SA906b	184-hTert	184-hTert
SA906-A96211C-R56-C08	1343774	0.0333937794819461	0.0347769999999999	SA906	SA906b	184-hTert	184-hTert
SA906-A96211C-R56-C10	969439	0.0255234006420313	0.026458	SA906	SA906b	184-hTert	184-hTert
SA906-A96211C-R56-C11	1134033	0.0295818839470465	0.030688	SA906	SA906b	184-hTert	184-hTert
SA906-A96211C-R56-C12	1259051	0.0318448047230799	0.033092	SA906	SA906b	184-hTert	184-hTert
SA906-A96211C-R56-C13	1783424	0.0435378785113204	0.0456079999999999	SA906	SA906b	184-hTert	184-hTert
SA906-A96211C-R56-C14	1354917	0.0339159212425189	0.035308	SA906	SA906b	184-hTert	184-hTert
SA906-A96211C-R56-C16	1344483	0.0333135926678856	0.034662	SA906	SA906b	184-hTert	184-hTert
SA906-A96211C-R56-C17	1455912	0.0363527915335103	0.037845	SA906	SA906b	184-hTert	184-hTert
SA906-A96211C-R56-C19	1018491	0.0258314191953649	0.026751	SA906	SA906b	184-hTert	184-hTert
SA906-A96211C-R56-C20	1647206	0.0457263937094805	0.047975	SA906	SA906b	184-hTert	184-hTert
SA906-A96211C-R56-C21	1310816	0.0328373325318566	0.034186	SA906	SA906b	184-hTert	184-hTert
SA906-A96211C-R56-C22	1591158	0.0441480876069151	0.046286	SA906	SA906b	184-hTert	184-hTert
SA906-A96211C-R56-C23	1255997	0.0315134720310584	0.032766	SA906	SA906b	184-hTert	184-hTert
SA906-A96211C-R56-C24	1536361	0.0378016582641385	0.039379	SA906	SA906b	184-hTert	184-hTert
SA906-A96211C-R56-C25	1319991	0.0325889470702565	0.033881	SA906	SA906b	184-hTert	184-hTert
SA906-A96211C-R56-C26	1298278	0.0322718095087018	0.033609	SA906	SA906b	184-hTert	184-hTert
SA906-A96211C-R56-C28	1513640	0.037432729734518	0.039	SA906	SA906b	184-hTert	184-hTert
SA906-A96211C-R56-C30	1130413	0.028847078425467	0.029999	SA906	SA906b	184-hTert	184-hTert
SA906-A96211C-R56-C31	1358869	0.0336252680398582	0.035033	SA906	SA906b	184-hTert	184-hTert
SA906-A96211C-R56-C33	1243873	0.0361987049386564	0.037811	SA906	SA906b	184-hTert	184-hTert
SA906-A96211C-R56-C35	1269859	0.0323854808573899	0.033674	SA906	SA906b	184-hTert	184-hTert
SA906-A96211C-R56-C36	705184	0.0178101334055924	0.018408	SA906	SA906b	184-hTert	184-hTert
SA906-A96211C-R56-C37	1082829	0.0270682483899422	0.0281079999999999	SA906	SA906b	184-hTert	184-hTert
SA906-A96211C-R56-C38	928240	0.0237443513928653	0.024619	SA906	SA906b	184-hTert	184-hTert
SA906-A96211C-R56-C39	1309684	0.0326602155892229	0.033949	SA906	SA906b	184-hTert	184-hTert
SA906-A96211C-R56-C40	1220769	0.0304831358033013	0.0316399999999999	SA906	SA906b	184-hTert	184-hTert
SA906-A96211C-R56-C41	1428040	0.0350182464621013	0.03646	SA906	SA906b	184-hTert	184-hTert
SA906-A96211C-R56-C43	1463271	0.0356517145439073	0.0371639999999999	SA906	SA906b	184-hTert	184-hTert
SA906-A96211C-R56-C44	1461155	0.0362541289888523	0.037795	SA906	SA906b	184-hTert	184-hTert
SA906-A96211C-R56-C46	1474518	0.0363042399007794	0.037845	SA906	SA906b	184-hTert	184-hTert
SA906-A96211C-R56-C47	1145664	0.0286245186346383	0.029781	SA906	SA906b	184-hTert	184-hTert
SA906-A96211C-R56-C48	1413691	0.0361038768873878	0.03775	SA906	SA906b	184-hTert	184-hTert
SA906-A96211C-R56-C49	1449440	0.0367772456916223	0.0383089999999999	SA906	SA906b	184-hTert	184-hTert
SA906-A96211C-R56-C50	1160084	0.0297123893674873	0.03086	SA906	SA906b	184-hTert	184-hTert
SA906-A96211C-R56-C52	1262147	0.0327067244859214	0.034002	SA906	SA906b	184-hTert	184-hTert
SA906-A96211C-R56-C53	461723	0.0139812313601842	0.01439	SA906	SA906b	184-hTert	184-hTert
SA906-A96211C-R56-C54	1464599	0.0365074725882862	0.038086	SA906	SA906b	184-hTert	184-hTert
SA906-A96211C-R56-C56	1383542	0.0345615137934548	0.0359079999999999	SA906	SA906b	184-hTert	184-hTert
SA906-A96211C-R56-C57	1600207	0.0390661174532315	0.040751	SA906	SA906b	184-hTert	184-hTert
SA906-A96211C-R56-C58	1163143	0.030117293717973	0.031322	SA906	SA906b	184-hTert	184-hTert
SA906-A96211C-R56-C59	1356747	0.0339426872979231	0.035389	SA906	SA906b	184-hTert	184-hTert
SA906-A96211C-R56-C60	1697059	0.0426413453334124	0.044589	SA906	SA906b	184-hTert	184-hTert
SA906-A96211C-R56-C61	1250527	0.03112325813613	0.032348	SA906	SA906b	184-hTert	184-hTert
SA906-A96211C-R56-C62	1415918	0.0370921439928133	0.0386079999999999	SA906	SA906b	184-hTert	184-hTert
SA906-A96211C-R56-C63	1398938	0.0344306610520379	0.035864	SA906	SA906b	184-hTert	184-hTert
SA906-A96211C-R56-C64	1459164	0.0374003786181914	0.038962	SA906	SA906b	184-hTert	184-hTert
SA906-A96211C-R56-C65	1501748	0.0433829059861776	0.045557	SA906	SA906b	184-hTert	184-hTert
SA906-A96211C-R56-C66	1580083	0.0386221490922567	0.040271	SA906	SA906b	184-hTert	184-hTert
SA906-A96211C-R56-C67	1898668	0.0529894418545735	0.055678	SA906	SA906b	184-hTert	184-hTert
SA906-A96211C-R56-C69	1246168	0.0312298018998822	0.032469	SA906	SA906b	184-hTert	184-hTert
SA906-A96211C-R56-C70	1379704	0.0364960179774007	0.038027	SA906	SA906b	184-hTert	184-hTert
SA906-A96211C-R57-C07	1495777	0.036394528344717	0.0379399999999999	SA906	SA906b	184-hTert	184-hTert
SA906-A96211C-R57-C09	1752193	0.0421371721100922	0.04406	SA906	SA906b	184-hTert	184-hTert
SA906-A96211C-R57-C10	1115334	0.0285570507496296	0.029679	SA906	SA906b	184-hTert	184-hTert
SA906-A96211C-R57-C11	1234290	0.0315022771255058	0.032656	SA906	SA906b	184-hTert	184-hTert
SA906-A96211C-R57-C12	2040037	0.0552320173008655	0.058146	SA906	SA906b	184-hTert	184-hTert
SA906-A96211C-R57-C13	1900601	0.0461191659113776	0.048273	SA906	SA906b	184-hTert	184-hTert
SA906-A96211C-R57-C14	1364609	0.0329374744195264	0.0343129999999999	SA906	SA906b	184-hTert	184-hTert
SA906-A96211C-R57-C15	1204217	0.029812325655102	0.030972	SA906	SA906b	184-hTert	184-hTert
SA906-A96211C-R57-C17	1812237	0.0445770464657273	0.046642	SA906	SA906b	184-hTert	184-hTert
SA906-A96211C-R57-C18	1019960	0.0253990611288488	0.0264029999999999	SA906	SA906b	184-hTert	184-hTert
SA906-A96211C-R57-C19	1070369	0.02654547412122	0.027576	SA906	SA906b	184-hTert	184-hTert
SA906-A96211C-R57-C20	1440521	0.0364600599589172	0.038066	SA906	SA906b	184-hTert	184-hTert
SA906-A96211C-R57-C22	1823196	0.0498352989445031	0.052404	SA906	SA906b	184-hTert	184-hTert
SA906-A96211C-R57-C23	1267303	0.0334198435650057	0.0347339999999999	SA906	SA906b	184-hTert	184-hTert
SA906-A96211C-R57-C24	1617891	0.0396447681620843	0.04136	SA906	SA906b	184-hTert	184-hTert
SA906-A96211C-R57-C25	1462377	0.0352601298655888	0.036697	SA906	SA906b	184-hTert	184-hTert
SA906-A96211C-R57-C26	1303664	0.0318159875540519	0.033093	SA906	SA906b	184-hTert	184-hTert
SA906-A96211C-R57-C27	1297387	0.0326275524076172	0.033937	SA906	SA906b	184-hTert	184-hTert
SA906-A96211C-R57-C28	1698724	0.0409333904191253	0.0428459999999999	SA906	SA906b	184-hTert	184-hTert
SA906-A96211C-R57-C29	1176138	0.0286304269309615	0.029774	SA906	SA906b	184-hTert	184-hTert
SA906-A96211C-R57-C30	1758169	0.0472370322611092	0.049788	SA906	SA906b	184-hTert	184-hTert
SA906-A96211C-R57-C31	2189253	0.0582826568147234	0.061624	SA906	SA906b	184-hTert	184-hTert
SA906-A96211C-R57-C32	1573113	0.0384225788084498	0.040083	SA906	SA906b	184-hTert	184-hTert
SA906-A96211C-R57-C33	1087251	0.0301332107925355	0.03125	SA906	SA906b	184-hTert	184-hTert
SA906-A96211C-R57-C34	1338026	0.0368073348582753	0.038504	SA906	SA906b	184-hTert	184-hTert
SA906-A96211C-R57-C35	1548638	0.0374891433876961	0.03907	SA906	SA906b	184-hTert	184-hTert
SA906-A96211C-R57-C36	699846	0.0178222676485789	0.018428	SA906	SA906b	184-hTert	184-hTert
SA906-A96211C-R57-C39	1544585	0.036970549188008	0.038577	SA906	SA906b	184-hTert	184-hTert
SA906-A96211C-R57-C40	1270075	0.031223928859256	0.032507	SA906	SA906b	184-hTert	184-hTert
SA906-A96211C-R57-C41	1502510	0.0363317658735354	0.037861	SA906	SA906b	184-hTert	184-hTert
SA906-A96211C-R57-C43	1501971	0.0362583816636783	0.0377819999999999	SA906	SA906b	184-hTert	184-hTert
SA906-A96211C-R57-C46	1587492	0.0393319150403897	0.04099	SA906	SA906b	184-hTert	184-hTert
SA906-A96211C-R57-C47	1364654	0.033080862132051	0.034469	SA906	SA906b	184-hTert	184-hTert
SA906-A96211C-R57-C48	1415360	0.0343084274558896	0.035789	SA906	SA906b	184-hTert	184-hTert
SA906-A96211C-R57-C49	2089136	0.0572699020096837	0.0605659999999999	SA906	SA906b	184-hTert	184-hTert
SA906-A96211C-R57-C50	1261157	0.0311699928787296	0.032432	SA906	SA906b	184-hTert	184-hTert
SA906-A96211C-R57-C51	1470051	0.0361897845491644	0.037765	SA906	SA906b	184-hTert	184-hTert
SA906-A96211C-R57-C52	1521719	0.0392760612895691	0.040913	SA906	SA906b	184-hTert	184-hTert
SA906-A96211C-R57-C54	2085415	0.0560073710628742	0.05912	SA906	SA906b	184-hTert	184-hTert
SA906-A96211C-R57-C55	1305199	0.0320299837011551	0.033308	SA906	SA906b	184-hTert	184-hTert
SA906-A96211C-R57-C56	1661317	0.0407605991061759	0.0425899999999999	SA906	SA906b	184-hTert	184-hTert
SA906-A96211C-R57-C58	1157740	0.0290953577709095	0.0302519999999999	SA906	SA906b	184-hTert	184-hTert
SA906-A96211C-R57-C60	1735163	0.0417105739867187	0.043708	SA906	SA906b	184-hTert	184-hTert
SA906-A96211C-R57-C61	2128821	0.0576675848763968	0.060896	SA906	SA906b	184-hTert	184-hTert
SA906-A96211C-R57-C62	1935478	0.0539157245576172	0.056848	SA906	SA906b	184-hTert	184-hTert
SA906-A96211C-R57-C63	1456735	0.0354610625551945	0.0369279999999999	SA906	SA906b	184-hTert	184-hTert
SA906-A96211C-R57-C64	1640046	0.0396961838838694	0.041494	SA906	SA906b	184-hTert	184-hTert
SA906-A96211C-R57-C67	1538589	0.03808875866992	0.039708	SA906	SA906b	184-hTert	184-hTert
SA906-A96211C-R57-C68	2057392	0.058932706942408	0.062416	SA906	SA906b	184-hTert	184-hTert
SA906-A96211C-R57-C69	1463393	0.0362754489117245	0.0378089999999999	SA906	SA906b	184-hTert	184-hTert
SA906-A96211C-R57-C70	1791168	0.0505641769711125	0.05315	SA906	SA906b	184-hTert	184-hTert
SA906-A96211C-R58-C07	1018095	0.0266488815241979	0.027623	SA906	SA906b	184-hTert	184-hTert
SA906-A96211C-R58-C08	1463067	0.0412182725085216	0.043191	SA906	SA906b	184-hTert	184-hTert
SA906-A96211C-R58-C09	1151130	0.0295057951714378	0.030659	SA906	SA906b	184-hTert	184-hTert
SA906-A96211C-R58-C12	928830	0.0249148569417903	0.025799	SA906	SA906b	184-hTert	184-hTert
SA906-A96211C-R58-C13	1313073	0.0335761013522932	0.034961	SA906	SA906b	184-hTert	184-hTert
SA906-A96211C-R58-C14	983770	0.0253635094235474	0.026291	SA906	SA906b	184-hTert	184-hTert
SA906-A96211C-R58-C15	856297	0.0225963344408105	0.023375	SA906	SA906b	184-hTert	184-hTert
SA906-A96211C-R58-C18	790409	0.0208763322010475	0.021612	SA906	SA906b	184-hTert	184-hTert
SA906-A96211C-R58-C19	799738	0.0211251204851666	0.02184	SA906	SA906b	184-hTert	184-hTert
SA906-A96211C-R58-C20	1045155	0.0281273169636144	0.0291769999999999	SA906	SA906b	184-hTert	184-hTert
SA906-A96211C-R58-C22	1256218	0.0364752066441387	0.038035	SA906	SA906b	184-hTert	184-hTert
SA906-A96211C-R58-C23	932667	0.024700414687946	0.025595	SA906	SA906b	184-hTert	184-hTert
SA906-A96211C-R58-C24	1129494	0.0292568986767633	0.030341	SA906	SA906b	184-hTert	184-hTert
SA906-A96211C-R58-C25	1117863	0.0287531970420248	0.029868	SA906	SA906b	184-hTert	184-hTert
SA906-A96211C-R58-C27	797491	0.0222817300534505	0.023048	SA906	SA906b	184-hTert	184-hTert
SA906-A96211C-R58-C28	1047873	0.0269745212938079	0.0279649999999999	SA906	SA906b	184-hTert	184-hTert
SA906-A96211C-R58-C29	1000158	0.0265677347777914	0.027556	SA906	SA906b	184-hTert	184-hTert
SA906-A96211C-R58-C30	1151190	0.0329297956588908	0.0343129999999999	SA906	SA906b	184-hTert	184-hTert
SA906-A96211C-R58-C31	1098299	0.0286287685169339	0.029725	SA906	SA906b	184-hTert	184-hTert
SA906-A96211C-R58-C32	1064709	0.0281169863462396	0.029095	SA906	SA906b	184-hTert	184-hTert
SA906-A96211C-R58-C35	1038227	0.0267298359350689	0.027732	SA906	SA906b	184-hTert	184-hTert
SA906-A96211C-R58-C36	607160	0.0161019669571229	0.016605	SA906	SA906b	184-hTert	184-hTert
SA906-A96211C-R58-C37	833567	0.0216306903227837	0.022366	SA906	SA906b	184-hTert	184-hTert
SA906-A96211C-R58-C39	1316584	0.0370830162579346	0.038727	SA906	SA906b	184-hTert	184-hTert
SA906-A96211C-R58-C41	1166215	0.0298404701733551	0.030962	SA906	SA906b	184-hTert	184-hTert
SA906-A96211C-R58-C42	1579647	0.04442502110742	0.046515	SA906	SA906b	184-hTert	184-hTert
SA906-A96211C-R58-C44	1187385	0.0307061322760809	0.0320149999999999	SA906	SA906b	184-hTert	184-hTert
SA906-A96211C-R58-C46	1040488	0.027311644646807	0.028306	SA906	SA906b	184-hTert	184-hTert
SA906-A96211C-R58-C47	965060	0.0259098756877384	0.026872	SA906	SA906b	184-hTert	184-hTert
SA906-A96211C-R58-C48	1028648	0.0268021041799404	0.027854	SA906	SA906b	184-hTert	184-hTert
SA906-A96211C-R58-C49	1332761	0.038362291915522	0.04013	SA906	SA906b	184-hTert	184-hTert
SA906-A96211C-R58-C50	922068	0.0245886757703371	0.025497	SA906	SA906b	184-hTert	184-hTert
SA906-A96211C-R58-C51	938615	0.0245889497873886	0.025496	SA906	SA906b	184-hTert	184-hTert
SA906-A96211C-R58-C52	1056142	0.0286387870690297	0.029729	SA906	SA906b	184-hTert	184-hTert
SA906-A96211C-R58-C54	1195756	0.031048876643832	0.032298	SA906	SA906b	184-hTert	184-hTert
SA906-A96211C-R58-C55	1215233	0.0351641045168851	0.036698	SA906	SA906b	184-hTert	184-hTert
SA906-A96211C-R58-C57	1623993	0.0457397744682516	0.0480079999999999	SA906	SA906b	184-hTert	184-hTert
SA906-A96211C-R58-C58	1205342	0.0353133582887096	0.036854	SA906	SA906b	184-hTert	184-hTert
SA906-A96211C-R58-C59	1349294	0.0389886146100105	0.040751	SA906	SA906b	184-hTert	184-hTert
SA906-A96211C-R58-C61	1037301	0.0266146157791738	0.027631	SA906	SA906b	184-hTert	184-hTert
SA906-A96211C-R58-C62	1022919	0.0271690727022435	0.0281899999999999	SA906	SA906b	184-hTert	184-hTert
SA906-A96211C-R58-C63	1019745	0.0260886081092439	0.027118	SA906	SA906b	184-hTert	184-hTert
SA906-A96211C-R58-C64	1156797	0.0302040251762357	0.031358	SA906	SA906b	184-hTert	184-hTert
SA906-A96211C-R58-C65	854877	0.0237001013042435	0.024548	SA906	SA906b	184-hTert	184-hTert
SA906-A96211C-R58-C66	1680211	0.0474632080298188	0.0498	SA906	SA906b	184-hTert	184-hTert
SA906-A96211C-R58-C67	1019873	0.0266587873278764	0.027699	SA906	SA906b	184-hTert	184-hTert
SA906-A96211C-R58-C68	965183	0.0290545386550257	0.030181	SA906	SA906b	184-hTert	184-hTert
SA906-A96211C-R58-C69	987486	0.0262078439239422	0.027159	SA906	SA906b	184-hTert	184-hTert
SA906-A96211C-R58-C70	1054063	0.0279919068124849	0.029082	SA906	SA906b	184-hTert	184-hTert
SA906-A96211C-R59-C07	1738543	0.0480141673084858	0.050334	SA906	SA906b	184-hTert	184-hTert
SA906-A96211C-R59-C08	1223807	0.0308727266148705	0.032041	SA906	SA906b	184-hTert	184-hTert
SA906-A96211C-R59-C11	1021135	0.0273124073566893	0.028314	SA906	SA906b	184-hTert	184-hTert
SA906-A96211C-R59-C14	1236604	0.0314542518847668	0.03277	SA906	SA906b	184-hTert	184-hTert
SA906-A96211C-R59-C15	1520807	0.0426845792900126	0.044849	SA906	SA906b	184-hTert	184-hTert
SA906-A96211C-R59-C16	1231264	0.0313939810488892	0.032608	SA906	SA906b	184-hTert	184-hTert
SA906-A96211C-R59-C17	1318780	0.0332202760737292	0.0345269999999999	SA906	SA906b	184-hTert	184-hTert
SA906-A96211C-R59-C18	904423	0.023489920451883	0.0243919999999999	SA906	SA906b	184-hTert	184-hTert
SA906-A96211C-R59-C20	1167225	0.0306076152920731	0.031741	SA906	SA906b	184-hTert	184-hTert
SA906-A96211C-R59-C21	1181333	0.0299612788808356	0.0311439999999999	SA906	SA906b	184-hTert	184-hTert
SA906-A96211C-R59-C22	1106187	0.0288341497075643	0.02993	SA906	SA906b	184-hTert	184-hTert
SA906-A96211C-R59-C23	1199048	0.0302938189932153	0.031448	SA906	SA906b	184-hTert	184-hTert
SA906-A96211C-R59-C24	1421384	0.035080355481155	0.036518	SA906	SA906b	184-hTert	184-hTert
SA906-A96211C-R59-C25	1217455	0.0306020414012726	0.031772	SA906	SA906b	184-hTert	184-hTert
SA906-A96211C-R59-C26	1120432	0.0281652308006197	0.029312	SA906	SA906b	184-hTert	184-hTert
SA906-A96211C-R59-C27	1026443	0.0261816726775262	0.027149	SA906	SA906b	184-hTert	184-hTert
SA906-A96211C-R59-C28	1361810	0.0342617764892038	0.035674	SA906	SA906b	184-hTert	184-hTert
SA906-A96211C-R59-C29	1084000	0.0274590546503946	0.028481	SA906	SA906b	184-hTert	184-hTert
SA906-A96211C-R59-C30	1014473	0.025704373022033	0.026644	SA906	SA906b	184-hTert	184-hTert
SA906-A96211C-R59-C31	1262565	0.0314505570179003	0.032717	SA906	SA906b	184-hTert	184-hTert
SA906-A96211C-R59-C32	1716815	0.0475743681954896	0.049878	SA906	SA906b	184-hTert	184-hTert
SA906-A96211C-R59-C33	1141350	0.0336371408321802	0.0350139999999999	SA906	SA906b	184-hTert	184-hTert
SA906-A96211C-R59-C35	1330603	0.0330601558677475	0.034416	SA906	SA906b	184-hTert	184-hTert
SA906-A96211C-R59-C37	1118723	0.0285338340004415	0.029579	SA906	SA906b	184-hTert	184-hTert
SA906-A96211C-R59-C38	837431	0.0219610791395093	0.022746	SA906	SA906b	184-hTert	184-hTert
SA906-A96211C-R59-C40	1557748	0.0435488126643412	0.0456899999999999	SA906	SA906b	184-hTert	184-hTert
SA906-A96211C-R59-C41	1392768	0.0351277401852194	0.036637	SA906	SA906b	184-hTert	184-hTert
SA906-A96211C-R59-C43	1347014	0.0335578895158242	0.034975	SA906	SA906b	184-hTert	184-hTert
SA906-A96211C-R59-C44	1468617	0.0372151081847436	0.038776	SA906	SA906b	184-hTert	184-hTert
SA906-A96211C-R59-C45	753335	0.0210913458764374	0.021795	SA906	SA906b	184-hTert	184-hTert
SA906-A96211C-R59-C46	1285043	0.0326723735687183	0.034095	SA906	SA906b	184-hTert	184-hTert
SA906-A96211C-R59-C47	1035877	0.0260533084298166	0.027034	SA906	SA906b	184-hTert	184-hTert
SA906-A96211C-R59-C48	1145249	0.0290505561575217	0.030187	SA906	SA906b	184-hTert	184-hTert
SA906-A96211C-R59-C50	1057631	0.02717766462034	0.02823	SA906	SA906b	184-hTert	184-hTert
SA906-A96211C-R59-C51	1515955	0.0422298621302264	0.044176	SA906	SA906b	184-hTert	184-hTert
SA906-A96211C-R59-C52	1552158	0.0444006416183612	0.046518	SA906	SA906b	184-hTert	184-hTert
SA906-A96211C-R59-C53	388633	0.0119142456914299	0.012261	SA906	SA906b	184-hTert	184-hTert
SA906-A96211C-R59-C54	1310104	0.0329830855176817	0.034418	SA906	SA906b	184-hTert	184-hTert
SA906-A96211C-R59-C55	1142740	0.0288131805963312	0.029927	SA906	SA906b	184-hTert	184-hTert
SA906-A96211C-R59-C56	1107703	0.0302547015755812	0.031395	SA906	SA906b	184-hTert	184-hTert
SA906-A96211C-R59-C57	1512581	0.0386187544224148	0.040305	SA906	SA906b	184-hTert	184-hTert
SA906-A96211C-R59-C58	1094157	0.027948556267738	0.0290379999999999	SA906	SA906b	184-hTert	184-hTert
SA906-A96211C-R59-C60	1834030	0.0517821255181753	0.054584	SA906	SA906b	184-hTert	184-hTert
SA906-A96211C-R59-C61	1361317	0.0344658490302468	0.035887	SA906	SA906b	184-hTert	184-hTert
SA906-A96211C-R59-C62	1257004	0.03342920238178	0.0347569999999999	SA906	SA906b	184-hTert	184-hTert
SA906-A96211C-R59-C63	1748105	0.0490530605477086	0.051516	SA906	SA906b	184-hTert	184-hTert
SA906-A96211C-R59-C65	1253302	0.0369925173270135	0.038607	SA906	SA906b	184-hTert	184-hTert
SA906-A96211C-R59-C66	1442344	0.0358594212142792	0.037441	SA906	SA906b	184-hTert	184-hTert
SA906-A96211C-R59-C67	1323395	0.0332705765286614	0.034704	SA906	SA906b	184-hTert	184-hTert
SA906-A96211C-R59-C68	1387251	0.035729539226264	0.037191	SA906	SA906b	184-hTert	184-hTert
SA906-A96211C-R59-C69	1166814	0.0299040208362593	0.031116	SA906	SA906b	184-hTert	184-hTert
SA906-A96211C-R59-C70	1167115	0.0310217754847725	0.032198	SA906	SA906b	184-hTert	184-hTert
SA906-A96211C-R60-C10	855569	0.0232681446639813	0.024115	SA906	SA906b	184-hTert	184-hTert
SA906-A96211C-R60-C12	1200220	0.0345037558859259	0.0359569999999999	SA906	SA906b	184-hTert	184-hTert
SA906-A96211C-R60-C13	1286165	0.0324237929790522	0.033712	SA906	SA906b	184-hTert	184-hTert
SA906-A96211C-R60-C14	997720	0.0255573316324663	0.0264899999999999	SA906	SA906b	184-hTert	184-hTert
SA906-A96211C-R60-C15	831246	0.021750672790314	0.022488	SA906	SA906b	184-hTert	184-hTert
SA906-A96211C-R60-C17	1593768	0.0443371066634407	0.046518	SA906	SA906b	184-hTert	184-hTert
SA906-A96211C-R60-C18	773950	0.0205437351908597	0.021235	SA906	SA906b	184-hTert	184-hTert
SA906-A96211C-R60-C19	1148681	0.0329987414906461	0.034378	SA906	SA906b	184-hTert	184-hTert
SA906-A96211C-R60-C20	1110481	0.0292007674182282	0.030317	SA906	SA906b	184-hTert	184-hTert
SA906-A96211C-R60-C23	1127143	0.0291521759919382	0.0304389999999999	SA906	SA906b	184-hTert	184-hTert
SA906-A96211C-R60-C24	1660960	0.0458109281444028	0.048048	SA906	SA906b	184-hTert	184-hTert
SA906-A96211C-R60-C25	1197657	0.0298111321973961	0.031044	SA906	SA906b	184-hTert	184-hTert
SA906-A96211C-R60-C27	914609	0.0236473531963621	0.024492	SA906	SA906b	184-hTert	184-hTert
SA906-A96211C-R60-C30	899944	0.0230901903112755	0.023939	SA906	SA906b	184-hTert	184-hTert
SA906-A96211C-R60-C31	1083135	0.027399807276931	0.028488	SA906	SA906b	184-hTert	184-hTert
SA906-A96211C-R60-C32	1561426	0.0440537356820902	0.046157	SA906	SA906b	184-hTert	184-hTert
SA906-A96211C-R60-C34	708196	0.0189056008684948	0.019514	SA906	SA906b	184-hTert	184-hTert
SA906-A96211C-R60-C36	581688	0.0151134712132658	0.0155919999999999	SA906	SA906b	184-hTert	184-hTert
SA906-A96211C-R60-C38	816520	0.0214287875779091	0.022185	SA906	SA906b	184-hTert	184-hTert
SA906-A96211C-R60-C42	1111802	0.028679487502369	0.029789	SA906	SA906b	184-hTert	184-hTert
SA906-A96211C-R60-C44	1259316	0.0326541526565253	0.033985	SA906	SA906b	184-hTert	184-hTert
SA906-A96211C-R60-C46	1680774	0.0493966705999027	0.052107	SA906	SA906b	184-hTert	184-hTert
SA906-A96211C-R60-C47	1335339	0.0380101611547582	0.03975	SA906	SA906b	184-hTert	184-hTert
SA906-A96211C-R60-C51	1029163	0.0268611330378954	0.027864	SA906	SA906b	184-hTert	184-hTert
SA906-A96211C-R60-C52	1086195	0.0294240159168818	0.03059	SA906	SA906b	184-hTert	184-hTert
SA906-A96211C-R60-C54	1533043	0.0442126425335865	0.046392	SA906	SA906b	184-hTert	184-hTert
SA906-A96211C-R60-C55	1017741	0.0261827725854616	0.027212	SA906	SA906b	184-hTert	184-hTert
SA906-A96211C-R60-C56	1148795	0.0289826114479368	0.0300819999999999	SA906	SA906b	184-hTert	184-hTert
SA906-A96211C-R60-C57	1190114	0.0303720370733006	0.031601	SA906	SA906b	184-hTert	184-hTert
SA906-A96211C-R60-C58	916826	0.0243292615587468	0.025237	SA906	SA906b	184-hTert	184-hTert
[truncated: 33,876 more rows]
