# Supplementary material for: Single-cell genomic variation induced by mutational processes in cancer
Source: Nature. 2022 Oct 26;612(7938):106–15. doi: 10.1038/s41586-022-05249-0 (PMC9712114; doi:10.1038/s41586-022-05249-0)
Supplement: Supplementary file 7 — Dataset level DLP+ sequencing statistics, UMAP & HDBSCAN parameters for 184-hTERT cell lines, HGSC, and TNBC tumours. [file 41586_2022_5249_MOESM7_ESM.txt]

dataset_id	n_sequenced_cells	n_high_quality_cells	median_total_mapped_reads	median_coverage_breadth	median_coverage_depth	umap__n_neighbors	hdbscan__min_samples	hdbscan__min_cluster_size	cell_type	signature_type
SA039	2061	878	2140177.0	0.05635	0.05943	100	5	20	184-hTert
SA1054	636	382	2220094.0	0.05973	0.06366	5	5	20	184-hTert
SA1055	582	391	2643700.0	0.06717	0.07150	25	5	15	184-hTert
SA1056	758	496	1780342.0	0.04336	0.04574	100	5	20	184-hTert
SA1188	1245	472	1941492.5	0.04363	0.04560	20	5	10	184-hTert
SA1188-extra	2930	1395	1750875.0	0.04199	0.04384	n/a	n/a	n/a	184-hTert
SA1292	1289	377	1591582.0	0.02084	0.02139	25	5	20	184-hTert
SA906a	1441	650	1368550.5	0.03300	0.03440	50	5	20	184-hTert
SA906a-extra	6044	3061	1378294.0	0.03351	0.03489	n/a	n/a	n/a	184-hTert
SA906b	1355	984	1280393.5	0.03320	0.03452	100	5	20	184-hTert
SA906b-extra	7955	4732	1098603.0	0.02623	0.02730	n/a	n/a	n/a	184-hTert
DG1134	455	133	2694340.0	0.04043	0.04268	5	5	5	HGSC	FBI
DG1197	345	115	2146373.0	0.03327	0.03489	100	5	20	HGSC	FBI
SA1049	3564	1283	3317326.0	0.07753	0.08399	100	5	20	HGSC	FBI
SA1091	1629	506	2043910.0	0.05860	0.06276	3	25	15	HGSC	FBI
SA1096	3944	802	2271622.0	0.06030	0.06459	10	1	20	HGSC	FBI
SA1162	3176	254	2995304.0	0.07100	0.07602	5	1	10	HGSC	FBI
SA1180	1228	774	2141666.5	0.05168	0.05446	100	5	20	HGSC	FBI
SA1182	487	214	4722266.0	0.11503	0.12795	10	5	20	HGSC	FBI
SA1050	3457	990	2718403.5	0.07017	0.07424	100	5	20	HGSC	HRD-Dup
SA1051	2067	892	3130638.0	0.07277	0.07791	25	5	20	HGSC	HRD-Dup
SA1052	3700	556	3159566.5	0.07724	0.08379	100	5	20	HGSC	HRD-Dup
SA1053	2611	825	2089300.0	0.05102	0.05411	100	5	20	HGSC	HRD-Dup
SA1181	833	296	3041172.5	0.07277	0.07812	5	5	20	HGSC	HRD-Dup
SA1184	1681	621	2182385.0	0.04688	0.04925	25	10	20	HGSC	HRD-Dup
SA1047	1172	347	4685558.0	0.08730	0.09434	25	1	5	HGSC	TD
SA1093	1261	346	2409750.5	0.06648	0.07091	25	5	20	HGSC	TD
SA530	743	324	2710163.5	0.04964	0.05365	5	5	20	TNBC	FBI
SA604	6630	2139	1643149.0	0.04438	0.04670	25	5	20	TNBC	FBI
SA609	14008	6033	1187441.0	0.02981	0.03107	20	5	20	TNBC	FBI
SA610	1250	268	3952805.0	0.09851	0.10777	100	5	20	TNBC	FBI
SA501	14551	2473	1857427.0	0.04313	0.04530	100	5	20	TNBC	HRD-Dup
SA535	5984	1801	1724480.0	0.04972	0.05273	12	5	20	TNBC	HRD-Dup
SA605	1057	65	8540392.0	0.13043	0.14501	5	5	10	TNBC	TD
