# Supplementary material for: Single-cell genomic variation induced by mutational processes in cancer
Source: Nature. 2022 Oct 26;612(7938):106–15. doi: 10.1038/s41586-022-05249-0 (PMC9712114; doi:10.1038/s41586-022-05249-0)
Supplement: Supplementary file 8 — Bulk sequencing sample cancer type, signature type strata, gene mutation status, SNV and SV mutation counts. [file 41586_2022_5249_MOESM8_ESM.txt]

patient_id	sample_id	signature_stratum	AKT1	ALK	APC	ATM	ATR	AXIN2	BAP1	BARD1	BMPR1A	BRCA1	BRCA2	BRIP1	CCNE1	CDH1	CDK12	CDK4	CDKN2A	CHEK1	CHEK2	CTNNA1	DICER1	EPCAM	FAAP20	FAN1	FANCE	FANCM	FH	FLCN	GALNT12	GEN1	GREM1	HOXB13	KIF1B	KRAS	MEN1	MET	MITF	MLH1	MLH3	MRE11	MSH2	MSH3	MSH6	MUTYH	NBN	NF1	NF2
DAH168	DAH168	HRD-Del											Truncating
DAH172	DAH172	HRD-Del											Truncating
DAH177	DAH177	HRD-Dup					Truncating
DAH182	DAH182	HRD-Del											Truncating																													Truncating
DAH183	DAH183	HRD-Dup																																								Truncating
DAH184	DAH184	FBI										Truncating																														Truncating						Truncating
DAH187	DAH187	FBI													Amp
DAH197	DAH197	HRD-Dup			Truncating	Truncating						Truncating
DAH204	DAH204	HRD-Del												Truncating
DAH208	DAH208	FBI													Amp																														Truncating
DAH219	DAH219	FBI										Truncating
DAH227	DAH227	FBI													Amp
DAH228	DAH228	FBI								Truncating				Truncating																												Truncating
DAH233	DAH233	FBI																																								Truncating						Del;Truncating
DAH485	DAH485	HRD-Dup
DAH499	DAH499	HRD-Del											Truncating																																			Truncating
DAH890	DAH890	FBI													Amp																											Truncating						Truncating
DG1228	DG1228	HRD-Dup																																								Truncating						Del
DG1229	DG1229	FBI					Truncating		Truncating										Missense
DG1230	DG1230	HRD-Dup			Truncating							Del
DG1231	DG1231	FBI													Amp
DG1232	DG1232	HRD-Dup										Truncating																																				Truncating
DG1233	DG1233	HRD-Dup					Truncating					Truncating																															Truncating
DG1234	DG1234	HRD-Del																																								Truncating	Truncating
DG1235	DG1235	HRD-Dup
DG1236	DG1236	HRD-Dup										Truncating							Missense
DG1237	DG1237	FBI												Truncating	Amp				Missense																													Del
DG1238	DG1238	HRD-Del																																														Truncating
DG1241	DG1241	HRD-Del							Truncating	Truncating			Truncating																	Truncating
DG1242	DG1242	HRD-Dup																																								Truncating
DG1243	DG1243	HRD-Del
DG1245	DG1245	FBI																																								Truncating
DG1247	DG1247	HRD-Del																	Missense																							Truncating				Truncating
DG1249	DG1249	FBI																																														Truncating
DG1250	DG1250	FBI																			Truncating																					Truncating						Truncating
DG1251	DG1251	FBI								Truncating
DG1252	DG1252	HRD-Del				Truncating
DG1253	DG1253	FBI																																									Truncating
DG1254	DG1254	HRD-Dup										Truncating																															Truncating
DG1255	DG1255	HRD-Del											Truncating																																			Del;Truncating
DG1256	DG1256	FBI
DG1259	DG1259	FBI								Truncating					Amp
DG1260	DG1260	HRD-Del																																														Truncating
DG1261	DG1261	TD
DG1262	DG1262	FBI																																								Truncating
DG1263	DG1263	FBI						Truncating
DG1264	DG1264	FBI													Amp																					Amp
DG1265	DG1265	HRD-Dup															Truncating													Truncating
DG1266	DG1266	FBI				Truncating									Amp																									Truncating
DG1269	DG1269	FBI							Truncating						Amp																					Amp							Truncating
DG1270	DG1270	TD								Truncating							Truncating
DG1271	DG1271	TD															Truncating
DG1272	DG1272	FBI																	Missense																							Truncating
DG1273	DG1273	HRD-Del											Missense																																			Truncating
DG1274	DG1274	FBI																																														Truncating
DG1275	DG1275	TD																	Missense
DG1276	DG1276	HRD-Del											Missense						Missense
DG1277	DG1277	HRD-Del										Truncating																																				Truncating
DG1325	DG1325	HRD-Dup																						Truncating
DO46325	DO46325	HRD-Dup																																								Truncating						Truncating
DO46327	DO46327	HRD-Del													Amp																											Truncating
DO46328	DO46328	FBI													Amp				Missense
DO46329	DO46329	HRD-Dup										Truncating
DO46330	DO46330	FBI
DO46331	DO46331	HRD-Del
DO46332	DO46332	HRD-Dup
DO46333	DO46333	HRD-Dup										Truncating							Missense
DO46334	DO46334	FBI																					Truncating
DO46336	DO46336	FBI
DO46338	DO46338	FBI													Amp																					Amp						Truncating
DO46340	DO46340	HRD-Del											Truncating
DO46342	DO46342	HRD-Dup
DO46344	DO46344	HRD-Dup										Truncating
DO46346	DO46346	TD
DO46350	DO46350	FBI
DO46352	DO46352	FBI													Amp
DO46354	DO46354	TD										Truncating																														Truncating						Truncating
DO46356	DO46356	FBI																																						Truncating		Truncating
DO46358	DO46358	FBI													Amp
DO46360	DO46360	TD			Truncating																															Amp
DO46362	DO46362	FBI					Truncating
DO46364	DO46364	TD
DO46366	DO46366	HRD-Del										Truncating																														Truncating
DO46368	DO46368	HRD-Dup										Truncating
DO46370	DO46370	TD
DO46372	DO46372	HRD-Dup			Truncating																																					Truncating
DO46374	DO46374	FBI
DO46376	DO46376	HRD-Del																																								Truncating
DO46378	DO46378	HRD-Dup
DO46380	DO46380	HRD-Dup										Truncating							Missense																													Truncating
DO46382	DO46382	TD
DO46384	DO46384	FBI										Truncating
DO46386	DO46386	HRD-Del					Truncating
DO46388	DO46388	HRD-Dup										Truncating
DO46390	DO46390	HRD-Del
DO46392	DO46392	HRD-Dup
DO46394	DO46394	HRD-Dup										Truncating
DO46396	DO46396	FBI											Truncating		Amp		Amp
DO46398	DO46398	FBI					Truncating								Amp				Missense
DO46400	DO46400	TD					Truncating												Missense
DO46402	DO46402	FBI
DO46404	DO46404	HRD-Dup																																								Truncating
DO46408	DO46408	FBI				Truncating	Truncating								Amp																																	Del
DO46412	DO46412	FBI													Amp																																	Del
DO46448	DO46448	HRD-Dup
DO46493	DO46493	HRD-Dup										Truncating
DO46551	DO46551	HRD-Del											Missense
DO46560	DO46560	FBI
DO46561	DO46561	HRD-Dup																	Del
DO46566	DO46566	FBI																	Missense
DO46568	DO46568	FBI			Truncating																																					Truncating						Del
DO46571	DO46571	TD
DO46576	DO46576	FBI																																										Truncating
DO46581	DO46581	FBI													Amp
DO46586	DO46586	HRD-Dup																																		Missense
DO46588	DO46588	FBI																																														Truncating
DO46591	DO46591	FBI													Amp								Truncating
DO46597	DO46597	HRD-Del					Truncating
DO46602	DO46602	TD															Truncating
DO46606	DO46606	TD																			Truncating																											Truncating
DO46611	DO46611	HRD-Dup							Truncating			Truncating
DG1133	DG1133a	HRD-Del											Truncating				Truncating																															Truncating
DG1134	DG1134e	FBI													Amp																												Truncating					Truncating
DG1135	DG1135a	FBI				Truncating						Truncating							Missense																													Truncating
DG1136	DG1136a	HRD-Del											Truncating
DG1137	DG1137a	HRD-Dup										Truncating
DG1197	DG1197c	FBI					Truncating								Amp																											Truncating
DG1198	DG1198a	FBI													Amp
SA820	SA820G	TD															Truncating																												Truncating
SA821	SA821E	FBI
SA822	SA822I	FBI																																								Truncating			Truncating
SA823	SA823A	HRD-Dup																																								Truncating						Del
SA824	SA824D	FBI
SA825	SA825E	HRD-Del																																		Missense												Del
SA1047	SA1047B	TD																																									Truncating
SA1048	SA1048	HRD-Dup
SA1049	SA1049C	FBI								Truncating																																	Truncating
SA1050	SA1050D	HRD-Dup										Truncating																															Truncating		Truncating
SA1051	SA1051B	HRD-Dup																																									Truncating
SA1052	SA1052G	HRD-Dup										Truncating																															Truncating
SA1053	SA1053A	HRD-Dup																																									Truncating					Truncating
SA1091	SA1091a	FBI								Truncating					Amp																												Truncating					Del
SA1092	SA1092b	HRD-Dup																																									Truncating
SA1093	SA1093d	TD																																									Truncating
SA1094	SA1094b	FBI								Truncating					Amp																												Truncating
SA1095	SA1095b	HRD-Dup						Truncating																Truncating																			Truncating
SA1096	SA1096a	FBI																																									Truncating
SA1097	SA1097c	HRD-Dup										Truncating																															Truncating					Truncating
SA1162	SA1162SA_T	FBI																																								Truncating	Truncating
SA1170	SA1170SC_T	HRD-Del											Truncating																														Truncating
SA1172	SA1172SA_T	FBI													Amp																						Truncating						Truncating
SA1173	SA1173SA_T	HRD-Dup																																								Truncating	Truncating
SA1174	SA1174_T	HRD-Dup																																									Truncating
SA1175	SA1175SA_T	HRD-Dup																																									Truncating
SA1176	SA1176SA_T	HRD-Dup										Truncating																															Truncating					Truncating
SA1179	SA1179SC_T	HRD-Dup																																									Truncating
SA1180	SA1180SA_T	FBI				Truncating									Amp						Truncating																						Truncating
SA1181	SA1181SA_T	HRD-Dup																																									Truncating					Truncating
SA1182	SA1182SD_T	FBI								Truncating																										Amp							Truncating
SA1183	SA1183_T	HRD-Dup																																									Truncating
SA1184	SA1184SA_T	HRD-Dup																																									Truncating					Truncating
SA1186	SA1186SB_T	TD															Truncating																									Truncating	Truncating
HGS2	HGS2-FF	FBI										Truncating
HGS3	HGS3-FF	HRD-Dup
HGS4	HGS4-FF	FBI													Amp
HGS5	HGS5-FF	HRD-Dup										Truncating																															Truncating					Truncating
HGS6	HGS6-FF	FBI								Truncating									Del																													Del	Del
HGS7	HGS7-FF	HRD-Del											Truncating																																			Truncating
HGS8	HGS8-FF	HRD-Dup										Truncating
HGS9	HGS9	FBI
SA1065	SA1065	HRD-Del								Truncating					Amp																												Truncating					Del
SA1064	SA1064	FBI																																									Truncating
SA1026	SA1026	FBI																																									Truncating					Truncating
SA1069	SA1069	HRD-Dup
SA1017	SA1017	FBI				Truncating			Truncating										Del																							Truncating	Truncating					Truncating
SA1027	SA1027	FBI														Truncating																											Truncating
SA1073	SA1073	HRD-Dup				Missense				Truncating																																	Truncating
SA1074	SA1074	TD																																									Truncating
SA576	SA576	HRD-Dup			Truncating											Truncating
SA218	SA218	FBI																																									Del		Truncating
SA219	SA219	HRD-Del																																														Truncating
SA272	SA272	FBI
SA274	SA274	HRD-Dup							Truncating																																	Truncating
SA275	SA275	FBI	Missense
SA276	SA276	HRD-Dup										Missense
SA279	SA279	HRD-Dup							Truncating			Truncating
SA283	SA283	HRD-Dup
SA287	SA287	FBI																																								Truncating
SA394	SA394	HRD-Dup										Truncating		Truncating		Truncating
SA395	SA395	FBI																																								Truncating
SA398	SA398	HRD-Dup			Truncating																																					Truncating		Truncating	Truncating
SA402	SA402	FBI
SA404	SA404	HRD-Del											Truncating																										Truncating
SA530	SA530	FBI								Truncating					Amp
SA585	SA585	FBI																																									Truncating
SA586	SA586	FBI
SA588	SA588	HRD-Dup			Truncating											Truncating
SA589	SA589	FBI
SA590	SA590	HRD-Dup										Truncating
SA591	SA591	HRD-Dup										Truncating
SA592	SA592	FBI																																								Truncating
SA593	SA593	FBI													Amp
SA595	SA595	FBI							Truncating						Amp
SA596	SA596	FBI
SA598	SA598	HRD-Dup					Truncating					Truncating		Truncating
SA599	SA599	HRD-Del
SA600	SA600	FBI															Truncating																										Del;Truncating	Truncating
SA601	SA601	FBI
SA654	SA654	FBI			Truncating
SA655	SA655	HRD-Dup										Truncating							Del																							Truncating
SA665	SA665	HRD-Dup										Missense																															Truncating
SA666	SA666	FBI
SA667	SA667	FBI										Del
SA668	SA668	FBI								Truncating																																Truncating			Truncating
SA669	SA669	HRD-Del										Truncating
SA671	SA671	FBI										Truncating																						Truncating
SA672	SA672	FBI													Amp
SA673	SA673	FBI
SA674	SA674	FBI																																		Amp						Truncating
SA675	SA675	HRD-Dup
SA676	SA676	HRD-Dup																																								Truncating
SA677	SA677	HRD-Dup																	Del																							Truncating
SA678	SA678	HRD-Del
SA679	SA679	FBI																																											Truncating
SA680	SA680	FBI										Del																														Truncating						Del
SA681	SA681	FBI											Truncating
SA682	SA682	FBI																																								Truncating
SA683	SA683	FBI																																														Truncating
SA221	SA221	FBI											Truncating
SA238	SA238	FBI							Truncating
SA239	SA239	HRD-Dup
SA300	SA300	HRD-Dup																																									Truncating
SA423	SA423	HRD-Dup																																														Truncating
SA425	SA425	HRD-Dup										Truncating																														Truncating	Truncating
SA495	SA495	HRD-Dup										Truncating
SA286	SA286	FBI																	Missense
SA289	SA289	HRD-Dup																	Del																													Del
SA291	SA291	HRD-Dup										Missense																														Truncating
SA280	SA280	HRD-Dup																																														Truncating
SA533	SA533	FBI										Truncating							Del																	Amp												Truncating
SA535	SA535	HRD-Dup										Truncating																		Truncating
SA409	SA409	FBI																																														Truncating
SA420	SA420	FBI
SA296	SA296	HRD-Dup							Truncating			Truncating
SA597	SA597	FBI					Truncating																																						Truncating
SA998	SA998	FBI				Truncating	Truncating		Truncating			Truncating											Truncating														Truncating							Truncating				Truncating	Truncating
SA997	SA997	HRD-Del			Truncating								Truncating				Truncating						Truncating	Truncating																		Truncating	Truncating	Truncating				Truncating	Truncating
SA1028	SA1028	FBI																																									Truncating					Truncating
SA1035	SA1035	FBI										Truncating	Truncating																														Truncating
SA1040	SA1040	HRD-Dup										Truncating																															Truncating
SA992	SA992	HRD-Dup				Truncating	Truncating					Truncating																															Truncating
SA994	SA994	HRD-Dup																																									Truncating
SA232	SA232	HRD-Dup
SA211	SA211	HRD-Dup																																								Truncating	Truncating
SA230	SA230	FBI																																								Truncating	Truncating					Truncating
SA234	SA234	HRD-Dup										Truncating																															Truncating
SA278	SA278	HRD-Dup																																									Truncating
SA101	SA101	HRD-Dup							Truncating																																		Truncating					Truncating
SA212	SA212	HRD-Dup																																									Truncating					Truncating
SA214	SA214	FBI																	Truncating																							Truncating	Truncating		Truncating
SA224	SA224	HRD-Dup					Truncating																																				Truncating
SA225	SA225	HRD-Dup
SA226	SA226	TD																																									Truncating
SA228	SA228	FBI												Truncating																												Truncating	Truncating
SA229	SA229	HRD-Dup								Truncating																																	Truncating
SA231	SA231	HRD-Dup										Truncating																															Truncating					Truncating
SA233	SA233	FBI																																									Truncating
SA237	SA237	FBI	Missense																																								Truncating	Truncating				Del
SA271	SA271	FBI
SA277	SA277	HRD-Dup										Truncating																																				Truncating
SA284	SA284	HRD-Dup																	Del																								Truncating
SA399	SA399	HRD-Dup										Truncating																															Truncating
SA400	SA400	HRD-Dup										Truncating																															Truncating					Truncating
SA294	SA294	HRD-Del											Truncating																													Truncating
SA718	SA718-1A	HRD-Del
SA720	SA720-1A	FBI
SA604	SA604	FBI
SA605	SA605	TD
SA609	SA609	FBI				Truncating	Truncating
SA610	SA610	FBI																																								Truncating
SA285	SA285	HRD-Dup										Truncating																																				Truncating
SA290	SA290	HRD-Del				Truncating
SA288	SA288	HRD-Dup
SA299	SA299	HRD-Del																																														Truncating
SA095	SA095	HRD-Dup
SA415	SA415	FBI																																									Truncating					Truncating
SSB1	SSB1-T	HRD-Dup					Truncating
SSB10	SSB10-T	FBI													Amp									Truncating																			Truncating
SSB11	SSB11-T	HRD-Dup																		Truncating
SSB12	SSB12-T	FBI													Amp	Truncating																								Truncating				Truncating	Truncating		Truncating
SSB13	SSB13-T	FBI																																									Truncating					Truncating
SSB14	SSB14-T	HRD-Dup
SSB15	SSB15-T	FBI													Amp																																	Truncating
SSB16	SSB16-T	HRD-Dup
SSB17	SSB17-T	HRD-Dup											Truncating			Truncating
SSB18	SSB18-T	HRD-Del				Truncating											Truncating
SSB20	SSB20-T	FBI	Missense
SSB22	SSB22-T	FBI
SSB23	SSB23-T	FBI
SSB5	SSB5-T	FBI
SSB6	SSB6R-T	FBI												Missense
SSB7	SSB7-T	HRD-Del											Truncating						Del																													Truncating
SA499	SA499	FBI																																Missense														Truncating
SA501	SA501	HRD-Dup										Truncating																														Truncating
SA1139	SA1139T	HRD-Dup																																									Truncating
SA1141	SA1141T	FBI													Amp																												Truncating					Truncating
SA1142	SA1142T	FBI				Truncating	Truncating																																	Del			Truncating					Truncating
SA1145	SA1145T	HRD-Dup																					Truncating																				Truncating
SA1146	SA1146T	FBI																																									Truncating
[truncated: 36 more columns]
