# Supplementary material for: Single-cell genomic variation induced by mutational processes in cancer
Source: Nature. 2022 Oct 26;612(7938):106–15. doi: 10.1038/s41586-022-05249-0 (PMC9712114; doi:10.1038/s41586-022-05249-0)
Supplement: Supplementary file 9 — Gene mutation enrichment in bulk sequencing meta-cohort mutation signature strata. [file 41586_2022_5249_MOESM9_ESM.txt]

gene	stratum	var	p_val	q_val	in_stratum	ex_stratum
AKT1	FBI	mut	0	0	3/135	0/174
HOXB13	FBI	mut	0	0	2/135	0/174
MEN1	FBI	mut	0	0	2/135	0/174
MLH1	FBI	mut	0	0	3/135	0/174
MSH2	FBI	del	0	0	2/135	0/174
TP53	TD	mut	0	0	21/21	257/288
BRCA2	HRD-Del	mut	5.355139552514727e-15	1.5912414670329475e-13	18/43	5/266
CCNE1	FBI	amp	4.947689954170496e-14	1.286399388084329e-12	36/135	2/174
BRCA1	HRD-Dup	mut	3.654949059086187e-13	8.446993380999188e-12	43/110	13/199
CDK12	TD	mut	8.317122731235661e-6	1.7299615280970176e-4	5/21	5/288
PIK3CA	FBI	mut	5.735003695317758e-5	0.001084437062387358	13/135	2/174
MSH2	HRD-Dup	mut	0.001307049291952709	0.02265552106051362	38/110	39/199
PALB2	HRD-Del	mut	0.0025342767033415653	0.040548427253465046	2/43	1/266
KRAS	FBI	amp	0.0027776879062653328	0.041268506035942086	6/135	1/174
RB1	HRD-Del	del	0.00415943606344552	0.05767751341311122	6/43	11/266
TSC2	TD	mut	0.007036585872497051	0.09147561634246167	4/21	16/288
SMAD4	HRD-Del	mut	0.009143272812055844	0.11187063205338914	2/43	2/266
MSH6	FBI	mut	0.010591028841808963	0.12238522217201468	8/135	3/174
RB1	HRD-Dup	del	0.011665649567807038	0.12770816368967705	10/110	7/199
CHEK2	TD	mut	0.012692945712141808	0.1320066354062748	1/21	2/288
SDHC	FBI	mut	0.016011025542450256	0.14940961916376286	15/135	9/174
BARD1	FBI	mut	0.017536974704069428	0.14940961916376286	10/135	5/174
RECQL	HRD-Dup	mut	0.018616554969324114	0.14940961916376286	33/110	40/199
KRAS	HRD-Del	mut	0.018976169461606348	0.14940961916376286	1/43	1/266
NF2	HRD-Del	mut	0.018976169461606348	0.14940961916376286	1/43	1/266
POT1	HRD-Del	mut	0.018976169461606348	0.14940961916376286	1/43	1/266
NF1	HRD-Del	mut	0.019394517872219217	0.14940961916376286	12/43	42/266
TSC1	HRD-Dup	mut	0.02079788221870802	0.15449855362468815	34/110	42/199
CDH1	HRD-Dup	mut	0.023014381702936924	0.16506866876589243	4/110	2/199
RB1	TD	mut	0.025889810968132847	0.17289799154236765	3/21	15/288
RB1	HRD-Del	mut	0.026056293013934542	0.17289799154236765	5/43	13/266
APC	HRD-Dup	mut	0.0265996910065181	0.17289799154236765	6/110	4/199
MSH3	FBI	mut	0.029004229532863614	0.1828145376616858	5/135	2/174
PIK3CA	HRD-Del	amp	0.03409951178113032	0.20860877795515018	5/43	14/266
CDK12	HRD-Del	mut	0.0365535522507272	0.21723253909003593	3/43	7/266
FLCN	HRD-Dup	mut	0.044319552557748707	0.25606852588921475	2/110	1/199
PTEN	HRD-Dup	mut	0.05161835692470794	0.2765864265500585	6/110	5/199
FLCN	HRD-Del	mut	0.05185995497813597	0.2765864265500585	1/43	2/266
RNF43	HRD-Del	mut	0.05185995497813597	0.2765864265500585	1/43	2/266
CDKN2A	HRD-Dup	del	0.055371156812436366	0.2879300154246691	5/110	4/199
NF1	FBI	del	0.0583444309775155	0.2959912595932494	9/135	6/174
KRAS	TD	amp	0.07516917604413788	0.372266395647159	1/21	6/288
BRCA1	FBI	del	0.08234602436240585	0.38062162371956476	2/135	1/174
CHEK2	FBI	mut	0.08234602436240585	0.38062162371956476	2/135	1/174
NTHL1	FBI	mut	0.08234602436240585	0.38062162371956476	2/135	1/174
CDKN2A	TD	mut	0.0852948506780253	0.3838209391886097	2/21	14/288
SMARCA4	HRD-Dup	mut	0.08763516121633017	0.3838209391886097	6/110	6/199
PMS2	HRD-Dup	mut	0.08857406288967917	0.3838209391886097	60/110	94/199
EPCAM	HRD-Del	mut	0.09457663714421609	0.3945079337050021	1/43	3/266
ATM	FBI	mut	0.09483363790985627	0.3945079337050021	8/135	6/174
CDKN2A	FBI	mut	0.09744000983359494	0.3974023930468185	9/135	7/174
ATM	HRD-Del	mut	0.11419400430801073	0.4144534488753387	3/43	11/266
DICER1	FBI	mut	0.1165814303123692	0.4144534488753387	3/135	2/174
PTCH1	FBI	mut	0.1165814303123692	0.4144534488753387	3/135	2/174
AXIN2	HRD-Dup	mut	0.12598243180767454	0.4144534488753387	1/110	1/199
KRAS	HRD-Dup	mut	0.12598243180767454	0.4144534488753387	1/110	1/199
TSC2	HRD-Del	mut	0.127826783479357	0.4144534488753387	4/43	16/266
PIK3CA	TD	amp	0.12913115462620378	0.4144534488753387	2/21	17/288
EPCAM	HRD-Dup	mut	0.130786130587082	0.4144534488753387	2/110	2/199
AXIN2	TD	mut	0.13150926743159785	0.4144534488753387	0/21	2/288
HOXB13	TD	mut	0.13150926743159785	0.4144534488753387	0/21	2/288
KRAS	TD	mut	0.13150926743159785	0.4144534488753387	0/21	2/288
MEN1	TD	mut	0.13150926743159785	0.4144534488753387	0/21	2/288
MSH2	TD	del	0.13150926743159785	0.4144534488753387	0/21	2/288
NF2	TD	mut	0.13150926743159785	0.4144534488753387	0/21	2/288
POT1	TD	mut	0.13150926743159785	0.4144534488753387	0/21	2/288
BRIP1	FBI	mut	0.13370865341135973	0.41509552103825115	4/135	3/174
NF1	HRD-Del	del	0.14025076938986847	0.4214955650843124	3/43	12/266
APC	TD	mut	0.14230549185575153	0.4214955650843124	1/21	9/288
DICER1	HRD-Del	mut	0.14387589000474124	0.4214955650843124	1/43	4/266
PTCH1	HRD-Del	mut	0.14387589000474124	0.4214955650843124	1/43	4/266
PTEN	HRD-Del	del	0.15068064286546407	0.43529963494467394	4/43	17/266
MRE11	FBI	mut	0.15444879886518045	0.4400732899172265	26/135	27/174
TP53	HRD-Dup	mut	0.15795679460148257	0.44398666590686997	101/110	177/199
TP53	HRD-Del	mut	0.16014387009344666	0.4441323330591588	40/43	238/266
MSH6	TD	mut	0.166943288835499	0.45644626534018035	1/21	10/288
PTEN	HRD-Dup	del	0.16915683926393377	0.45644626534018035	9/110	12/199
AXIN2	FBI	mut	0.1900769133778842	0.45644626534018035	1/135	1/174
NF2	FBI	mut	0.1900769133778842	0.45644626534018035	1/135	1/174
POT1	FBI	mut	0.1900769133778842	0.45644626534018035	1/135	1/174
AKT1	TD	mut	0.1909174282913254	0.45644626534018035	0/21	3/288
BRCA1	TD	del	0.1909174282913254	0.45644626534018035	0/21	3/288
FLCN	TD	mut	0.1909174282913254	0.45644626534018035	0/21	3/288
MLH1	TD	mut	0.1909174282913254	0.45644626534018035	0/21	3/288
NTHL1	TD	mut	0.1909174282913254	0.45644626534018035	0/21	3/288
PALB2	TD	mut	0.1909174282913254	0.45644626534018035	0/21	3/288
RNF43	TD	mut	0.1909174282913254	0.45644626534018035	0/21	3/288
TSC2	FBI	mut	0.2051915762961473	0.4849982712454391	10/135	10/174
ATR	FBI	mut	0.21094860990664777	0.49300349281553635	9/135	9/174
BAP1	HRD-Dup	mut	0.2220055464581517	0.5092997809305101	5/110	7/199
SMAD4	FBI	mut	0.22281865415709817	0.5092997809305101	2/135	2/174
BAP1	FBI	mut	0.22686113634236418	0.5129034386870842	6/135	6/174
EPCAM	TD	mut	0.24644270282035208	0.5394292438952639	0/21	4/288
SMAD4	TD	mut	0.24644270282035208	0.5394292438952639	0/21	4/288
BRIP1	HRD-Del	mut	0.2525075740189197	0.5394292438952639	1/43	6/266
MSH3	HRD-Del	mut	0.2525075740189197	0.5394292438952639	1/43	6/266
AXIN2	HRD-Del	mut	0.2593409826419538	0.5394292438952639	0/43	2/266
HOXB13	HRD-Del	mut	0.2593409826419538	0.5394292438952639	0/43	2/266
MEN1	HRD-Del	mut	0.2593409826419538	0.5394292438952639	0/43	2/266
MSH2	HRD-Del	del	0.2593409826419538	0.5394292438952639	0/43	2/266
BARD1	TD	mut	0.27095895405866943	0.5525437494529729	1/21	14/288
PIK3CA	TD	mut	0.27095895405866943	0.5525437494529729	1/21	14/288
BRCA1	HRD-Dup	del	0.28930819030752586	0.5676990904147677	1/110	2/199
NTHL1	HRD-Dup	mut	0.28930819030752586	0.5676990904147677	1/110	2/199
PALB2	HRD-Dup	mut	0.28930819030752586	0.5676990904147677	1/110	2/199
RNF43	HRD-Dup	mut	0.28930819030752586	0.5676990904147677	1/110	2/199
DICER1	TD	mut	0.29832697574091815	0.574555656982509	0/21	5/288
PTCH1	TD	mut	0.29832697574091815	0.574555656982509	0/21	5/288
MRE11	HRD-Del	mut	0.3029118260381948	0.578033576293069	8/43	45/266
RB1	TD	del	0.3239394566940892	0.612540063567005	1/21	16/288
CDH1	TD	mut	0.3467978096535521	0.6350925489538122	0/21	6/288
BARD1	HRD-Del	mut	0.34789061613592065	0.6350925489538122	2/43	13/266
ATR	TD	mut	0.3502209661524823	0.6350925489538122	1/21	17/288
AKT1	HRD-Del	mut	0.36308149647386245	0.6350925489538122	0/43	3/266
BRCA1	HRD-Del	del	0.36308149647386245	0.6350925489538122	0/43	3/266
CHEK2	HRD-Del	mut	0.36308149647386245	0.6350925489538122	0/43	3/266
MLH1	HRD-Del	mut	0.36308149647386245	0.6350925489538122	0/43	3/266
NTHL1	HRD-Del	mut	0.36308149647386245	0.6350925489538122	0/43	3/266
CDKN2A	HRD-Del	del	0.36334621791107524	0.6350925489538122	1/43	8/266
CDKN2A	HRD-Del	mut	0.38928819939612225	0.6684459320196598	2/43	14/266
BRIP1	TD	mut	0.3920692485884544	0.6684459320196598	0/21	7/288
MSH3	TD	mut	0.3920692485884544	0.6684459320196598	0/21	7/288
RNF43	FBI	mut	0.405538691408841	0.6857890066100727	1/135	2/174
TSC1	TD	mut	0.41560080272501687	0.6935970256492905	5/21	71/288
APC	HRD-Del	mut	0.41682513560654477	0.6935970256492905	1/43	9/266
PTEN	TD	del	0.4271198983067932	0.7039497808786449	1/21	20/288
MSH2	TD	mut	0.4298154912095572	0.7039497808786449	5/21	72/288
SMARCA4	FBI	mut	0.43513707379209565	0.7070977449121554	5/135	7/174
PTEN	HRD-Del	mut	0.4680981224717665	0.7466050488287616	1/43	10/266
ATR	HRD-Del	mut	0.4700980249412484	0.7466050488287616	2/43	16/266
ATR	HRD-Dup	mut	0.4726536856851399	0.7466050488287616	6/110	12/199
CDKN2A	TD	del	0.47380705021825253	0.7466050488287616	0/21	9/288
BRIP1	HRD-Dup	mut	0.48195124348711693	0.7537282604911302	2/110	5/199
PMS2	TD	mut	0.4938086680135362	0.7665089772150413	10/21	144/288
NF1	FBI	mut	0.5094361092714673	0.7845374929638957	23/135	31/174
BAP1	HRD-Del	mut	0.516738637192566	0.7845374929638957	1/43	11/266
SMARCA4	HRD-Del	mut	0.516738637192566	0.7845374929638957	1/43	11/266
CDH1	FBI	mut	0.5324442473361443	0.79453126987923	2/135	4/174
RECQL	FBI	mut	0.5410607350412433	0.79453126987923	31/135	42/174
PIK3CA	HRD-Dup	amp	0.5433245954139643	0.79453126987923	6/110	13/199
PTEN	TD	mut	0.5450102834897225	0.79453126987923	0/21	11/288
RB1	FBI	mut	0.5668824061887088	0.79453126987923	7/135	11/174
PTEN	FBI	mut	0.5697153718365373	0.79453126987923	4/135	7/174
BAP1	TD	mut	0.5770733172035339	0.79453126987923	0/21	12/288
SMARCA4	TD	mut	0.5770733172035339	0.79453126987923	0/21	12/288
RECQL	TD	mut	0.5810985203979026	0.79453126987923	4/21	69/288
DICER1	HRD-Dup	mut	0.5843497943555225	0.79453126987923	1/110	4/199
PTCH1	HRD-Dup	mut	0.5843497943555225	0.79453126987923	1/110	4/199
HOXB13	HRD-Dup	mut	0.5859916782246881	0.79453126987923	0/110	2/199
MEN1	HRD-Dup	mut	0.5859916782246881	0.79453126987923	0/110	2/199
MSH2	HRD-Dup	del	0.5859916782246881	0.79453126987923	0/110	2/199
NF2	HRD-Dup	mut	0.5859916782246881	0.79453126987923	0/110	2/199
POT1	HRD-Dup	mut	0.5859916782246881	0.79453126987923	0/110	2/199
EPCAM	FBI	mut	0.5882587286605837	0.79453126987923	1/135	3/174
CDH1	HRD-Del	mut	0.5962741442562081	0.8001614322922018	0/43	6/266
CDKN2A	FBI	del	0.6098051265611538	0.8130735020815384	3/135	6/174
ATM	TD	mut	0.6348605966847327	0.8410891981555694	0/21	14/288
PIK3CA	HRD-Del	mut	0.6447415790261493	0.8487737242875888	1/43	14/266
KRAS	HRD-Del	amp	0.6535685726290894	0.8520155240330607	0/43	7/266
PMS2	FBI	mut	0.6585660004751314	0.8520155240330607	65/135	89/174
NF1	TD	del	0.6608535711580229	0.8520155240330607	0/21	15/288
MRE11	HRD-Dup	mut	0.6635890139103646	0.8520155240330607	17/110	36/199
SDHC	HRD-Dup	mut	0.6727173738010769	0.8584368941756073	7/110	17/199
SDHC	HRD-Del	mut	0.6786078772430687	0.860673405283892	2/43	22/266
KRAS	FBI	mut	0.6837094943891061	0.8618883323208125	0/135	2/174
NF1	HRD-Dup	mut	0.7025061332129504	0.8802486488451428	17/110	37/199
MRE11	TD	mut	0.7336249999681805	0.8963869777204841	2/21	51/288
AKT1	HRD-Dup	mut	0.7343334221832687	0.8963869777204841	0/110	3/199
CHEK2	HRD-Dup	mut	0.7343334221832687	0.8963869777204841	0/110	3/199
MLH1	HRD-Dup	mut	0.7343334221832687	0.8963869777204841	0/110	3/199
PMS2	HRD-Del	mut	0.7369335249528981	0.8963869777204841	19/43	135/266
NF1	TD	mut	0.746360047660513	0.9025749413568994	2/21	52/288
TSC1	FBI	mut	0.7637679331412228	0.918287457187135	30/135	46/174
PTEN	FBI	del	0.7758517013460341	0.9263045608007083	7/135	14/174
MSH3	HRD-Dup	mut	0.7793427795198267	0.9263045608007083	1/110	6/199
MSH2	FBI	mut	0.7972252623579956	0.9330030905417329	30/135	47/174
ATM	HRD-Dup	mut	0.7990316305924124	0.9330030905417329	3/110	11/199
PIK3CA	FBI	amp	0.8040707390412302	0.9330030905417329	6/135	13/174
MSH6	HRD-Del	mut	0.8132141554907713	0.9330030905417329	0/43	11/266
BRCA2	TD	mut	0.8139323767543454	0.9330030905417329	0/21	23/288
MSH6	HRD-Dup	mut	0.8159729488447236	0.9330030905417329	2/110	9/199
FLCN	FBI	mut	0.8227948958792387	0.9330030905417329	0/135	3/174
PALB2	FBI	mut	0.8227948958792387	0.9330030905417329	0/135	3/174
SDHC	TD	mut	0.8275946847549003	0.9330030905417329	0/21	24/288
SMAD4	HRD-Dup	mut	0.8298344795683682	0.9330030905417329	0/110	4/199
NF1	HRD-Dup	del	0.8456411842562307	0.9456632598134191	3/110	12/199
TSC1	HRD-Del	mut	0.8820257201727069	0.9768223455406799	7/43	69/266
CDKN2A	HRD-Dup	mut	0.8828971200079222	0.9768223455406799	3/110	13/199
APC	FBI	mut	0.8889876483811918	0.9783567770544332	2/135	8/174
BRCA1	TD	mut	0.9225128600259109	0.9999999865786453	1/21	55/288
CDK12	HRD-Dup	mut	0.9232852669508009	0.9999999865786453	1/110	9/199
CCNE1	HRD-Del	amp	0.9275142812367678	0.9999999865786453	2/43	36/266
RB1	HRD-Dup	mut	0.9347978196027699	0.9999999865786453	3/110	15/199
CCNE1	TD	amp	0.9424863461921178	0.9999999865786453	0/21	38/288
BARD1	HRD-Dup	mut	0.9480079609945233	0.9999999865786453	2/110	13/199
KRAS	HRD-Dup	amp	0.9557769018144616	0.9999999865786453	0/110	7/199
RECQL	HRD-Del	mut	0.9698057739145877	0.9999999865786453	5/43	68/266
TP53	FBI	mut	0.9703640847152992	0.9999999865786453	116/135	162/174
CDK12	FBI	mut	0.973798734624121	0.9999999865786453	1/135	9/174
BRCA1	HRD-Del	mut	0.9739921181136764	0.9999999865786453	3/43	53/266
TSC2	HRD-Dup	mut	0.9912567629963897	0.9999999865786453	2/110	18/199
BRCA2	FBI	mut	0.9939923601228461	0.9999999865786453	4/135	19/174
MSH2	HRD-Del	mut	0.9941285896043657	0.9999999865786453	4/43	73/266
PIK3CA	HRD-Dup	mut	0.9988820278816077	0.9999999865786453	0/110	15/199
BRCA2	HRD-Dup	mut	0.9996203157116661	0.9999999865786453	1/110	22/199
RB1	FBI	del	0.9999598239223588	0.9999999865786453	0/135	17/174
BRCA1	FBI	mut	0.9999983417769329	0.9999999865786453	9/135	47/174
CCNE1	HRD-Dup	amp	0.9999999865786453	0.9999999865786453	0/110	38/199
